# Supplementary material for: A comprehensive Bayesian analysis assessing the effectiveness of lymphocyte immunotherapy for recurrent spontaneous abortion
Source: Life Med. 2023 Dec 8;2(6):lnad049. doi: 10.1093/lifemedi/lnad049 (PMC11749857; doi:10.1093/lifemedi/lnad049)
Supplement: lnad049_suppl_Supplementary_Materials_S1 [file lnad049_suppl_Supplementary_Materials_S1.zip › lnad049_suppl_Supplementary_Materials_S1.csv]

mean	mcse	sd	10%	50%	90%	n_eff	Rhat
-2.08552837444629	0.0126213097562823	0.863510530574704	-3.18044181094387	-2.09076976142606	-0.982378850740143	4681	0.999198100745289
0.613480492441955	0.00552892919728803	0.370809672989686	0.136999131157054	0.612292447737903	1.08215661749734	4498	1.00025204725713
2.16671038210827	0.00440527410853941	0.29242388827658	1.79399078315133	2.16783625397725	2.54492362621414	4406	1.00009097008596
0.337349818458585	0.00985301898873043	0.368895314984539	-0.127645256757291	0.336955868671309	0.814426912737559	1402	1.00075592010436
0.382755000016735	0.0100534295880797	0.3743232731001	-0.0875378905997402	0.37732683874281	0.866562480386453	1386	1.00037641580215
0.253000930642144	0.0093682346296634	0.37556851648444	-0.230779563103424	0.249564055586433	0.7325724147577	1607	0.999855657588358
0.0658629292679231	0.00984777847103013	0.377036560579948	-0.403559841585639	0.0646970036149138	0.55728597164762	1466	1.00062482148887
-0.681035974565026	0.00964703490411276	0.375979288057552	-1.15943053088542	-0.685042190030313	-0.205320951203146	1519	1.00028319222292
-0.478916099902369	0.00949986977745566	0.472081244443272	-1.09207826948846	-0.478354617981211	0.127431788672226	2469	0.999817877822404
-0.164535378278652	0.00912208645874071	0.415583159015944	-0.704523971383309	-0.159275047979706	0.351923530687545	2076	1.0002301553046
-0.527249100031785	0.00931292063548623	0.40787805914193	-1.04146765114056	-0.515455889942431	-0.00940561989353762	1918	1.00033720433816
-0.382937992003205	0.00891228242827647	0.410455465257096	-0.911581171972367	-0.378053571234154	0.136971591113702	2121	0.999551266840811
-0.154688711365029	0.00858994801312394	0.448099578846218	-0.711502774772679	-0.1609897111479	0.42094024461345	2721	0.999573261163498
-0.113813164749666	0.00984612120395248	0.37183150108527	-0.575327292926284	-0.111969954070347	0.351776510151609	1426	1.00109623841499
-0.218275348071556	0.00985978427258819	0.365103127886113	-0.69087492235726	-0.216459760808485	0.240053042004363	1371	1.00136986753113
0.0623362828302904	0.00985980588020401	0.369982283898503	-0.415276324734892	0.069337670311327	0.532812749424639	1408	1.00084805834342
-0.137397758763434	0.00962243375088895	0.368338292203869	-0.605858838777238	-0.137216971614859	0.329193007136391	1465	1.00105678286165
-0.152316398737062	0.00983854097842081	0.369479196824934	-0.626503341810376	-0.155091067276672	0.320499350986035	1410	1.00059260729634
0.0972349814782839	0.00934286102040074	0.445337291695798	-0.466387937604136	0.094479564893647	0.6565329713804	2272	0.999941546721041
0.245960167168115	0.00880695621566858	0.394634277440776	-0.252347942839912	0.249427068384908	0.758005320985551	2008	0.999945827166944
-0.0441115618136068	0.00868057869837167	0.382472102176523	-0.525456554037931	-0.0511361109617195	0.454304453639642	1941	1.00004979752541
0.106288592399696	0.00875001680682678	0.393398450442353	-0.400158855166796	0.104196093306065	0.611932893914152	2021	1.00016353970037
-0.296729937542913	0.00851351053052723	0.433201885950285	-0.856483619404495	-0.298429660762102	0.248814564711959	2589	0.999856240515721
-0.0887889763413649	0.0104775238742958	0.475586870150985	-0.696821043301007	-0.0733551481284351	0.501544542390453	2060	1.00028134924695
-0.503946544123087	0.0106578801909983	0.4648872425349	-1.10923294128343	-0.487396601219728	0.081203083029537	1903	1.00050386422376
-0.647549125061085	0.0110077747122185	0.477967445889291	-1.27598687865198	-0.629879057906164	-0.0426082008224903	1885	1.00048653518605
-0.148828133818728	0.0111061583281566	0.488648342723572	-0.78366514895431	-0.13619402008707	0.452278339789635	1936	1.00000119506747
-0.312864245741417	0.00840757038290369	0.464220455535366	-0.909154956840139	-0.313242421739437	0.290703679086402	3049	0.999662588276335
-0.0583333784020516	0.00872248633495054	0.491199671807651	-0.697645579165102	-0.0485897286291749	0.558903811109387	3171	0.999508906201708
-0.339753342206767	0.00987890489275052	0.605911135173827	-1.12346011314398	-0.326724975951056	0.406300997485223	3762	0.999389159961128
-1.89643905248391	0.0289349323238146	2.01089715101311	-4.01898729104456	-1.46764607264139	-0.0878470088038214	4830	0.999706313913337
0.550740757001366	0.0208705858644098	1.54881287634833	-1.00988730294194	0.350887220034784	2.20764080608467	5507	0.999500213861523
-0.495504970262815	0.0212872613522279	1.65464764542035	-1.96228871329151	-0.331215602870521	0.957003265707367	6042	0.999357418074546
0.364302859805349	0.00601180961251291	0.354780300956968	-0.0983016020458451	0.364420315366964	0.814030802307772	3483	1.00007829337699
0.304324709778475	0.0066201473521832	0.423481432625851	-0.229664382235031	0.29854409743363	0.854519378326363	4092	0.999712986751395
0.153262301493924	0.00937358039762979	0.783982102193763	-0.821288069162399	0.141226536244705	1.14313582867856	6995	0.99951647836242
0.390978178532946	0.0192650525053904	1.47421113868712	-1.02905063428495	0.256820702512576	1.911686497639	5856	0.999610948454997
0.543075487805662	0.00661686548424532	0.37363217619418	0.0590471727544379	0.544996060761645	1.02448339652098	3188	1.00062185323807
0.465189380715606	0.00684145828051847	0.428142194852958	-0.0766288330493547	0.459693944284986	1.01308322767679	3916	0.999828638232732
-0.443864663824498	0.0100159287835775	0.819219867951845	-1.52399157756888	-0.407903429005332	0.566922741314149	6690	0.999281927149162
0.421165962232204	0.0181477479081357	1.50913248610762	-1.09656063349388	0.263515449968425	2.03676780364164	6915	0.999717482852355
0.548367074716932	0.0200736796969575	1.49385588690271	-0.927529662597738	0.361928640071382	2.16708341997077	5538	0.999260747251816
-0.133625021733338	0.00649406756630673	0.367907308423413	-0.609828382187777	-0.136214455475562	0.339507925335705	3210	0.999670045682015
0.133571604147236	0.00706940169740427	0.433165702599772	-0.419492803180452	0.132682485100967	0.673305388048048	3754	0.999140047279228
1.54161066051421	0.0116176943638529	0.801440949396428	0.560690416174598	1.50111647763447	2.61543589972752	4759	1.00014122007693
0.35654394135959	0.0128053319617464	1.13762843569737	-0.951478893176594	0.289651566737997	1.70170342633369	7893	0.999427419330605
-0.148563241894012	0.0106518355700098	0.977705417460982	-1.34131167255171	-0.119002191273713	1.03320110505766	8425	0.999245397552341
0.868760557323723	0.0240273826345066	1.67307843450403	-0.688709965612045	0.605461043634085	2.59293996090967	4849	0.999814491947599
-0.312911293215103	0.00836233521982637	0.490466977283324	-0.948304362835452	-0.307469118691571	0.300534421202843	3440	0.999673714338097
-0.579232689677993	0.00850894920983384	0.520317877862359	-1.24975321600004	-0.567560222914068	0.0891043361116749	3739	1.0001835822436
0.12618337257224	0.00698882323129933	0.357146446802135	-0.337485840606863	0.135924455183626	0.578947024108807	2611	1.00153151019561
-0.0691074665286442	0.00771650090131837	0.401195218264974	-0.586575878637188	-0.0629921427635576	0.446246101535977	2703	1.00113868512765
0.242216947369808	0.00864900565985615	0.50014288404894	-0.385813818819169	0.239721729946293	0.874154994748812	3344	1.00069248141696
-0.461004728421552	0.0111590762200567	0.84012186591527	-1.53768013739206	-0.428306262310106	0.560856801164758	5668	1.00007574793311
-0.420251811176626	0.0125112471516158	1.12016896588682	-1.80429499422954	-0.337231673578193	0.860257541231026	8016	0.999396598653948
-0.0151427626732646	0.00652945491650348	0.279071923979017	-0.375378827980054	-0.0180412174266248	0.340054489552611	1827	1.00330857678019
0.034691528051937	0.00646526897856287	0.28070193052458	-0.322358668440071	0.0400988741958114	0.386858730486008	1885	1.00345497452144
0.081120673649298	0.00720940498357865	0.317589899622136	-0.317427813971764	0.0762088641890655	0.492371214589746	1941	1.00309598867648
-0.270006267954124	0.0065271787342422	0.287551580344363	-0.637113087897767	-0.273084735757254	0.102471039317905	1941	1.00188394705087
-0.0572641070503228	0.00696491495406268	0.284605555225858	-0.41593877705107	-0.0569453659329551	0.312044255199558	1670	1.00334166624966
0.000869698061343534	0.00850179970399345	0.421443333793546	-0.53818236383685	-0.000543086579625618	0.549055330714443	2457	1.00033015123451
-0.0597257588605772	0.00833009665579788	0.434747083625441	-0.615865121017165	-0.0621732298309969	0.497290657898088	2724	1.00028738833737
0.0786315629819771	0.00791333447948367	0.388334987947464	-0.412034300488543	0.0691126261240487	0.579284574754004	2408	0.999954934017559
0.466940861107714	0.00832584246282853	0.412809241499244	-0.0648261848462014	0.46262732255342	0.983640463301864	2458	1.0001162567806
0.804987334724477	0.00935196183010901	0.492064454795715	0.18596388866574	0.791737160843291	1.45591251510979	2768	1.00001423337412
0.0376165253449706	0.00627932758844124	0.425694724854927	-0.501332884751886	0.0286690642533154	0.576197578603176	4596	0.99976622398828
0.11640291260897	0.00720526732386136	0.420205693200054	-0.417912177731529	0.110392059285859	0.655843021340562	3401	1.00054597554658
0.208445506764093	0.00503078382033515	0.294034437780416	-0.167365537533432	0.210161902633524	0.589007574008843	3416	1.0004261737596
0.129918430831998	0.00587752016771937	0.369080288901568	-0.337346718011992	0.129538706546629	0.593370319149635	3943	1.00007411073524
-0.323927122154007	0.00759836527897294	0.526782217159046	-0.988209088825918	-0.320432525323407	0.35851373561778	4806	0.999320273465871
-0.433481057910514	0.0122452970574055	0.898821707818313	-1.56817698011533	-0.386570633661449	0.63657262051744	5388	0.999541937519272
-0.972513486243026	0.02279097320587	1.64175569220526	-2.85184883101998	-0.701007088466115	0.638979903815872	5189	0.999191995119223
0.124038817619058	0.00311621946219584	0.207832056812848	-0.142327510084735	0.124412565887489	0.389295563335506	4448	1.00006065052012
0.0128607715419676	0.00533860852354358	0.335517994606163	-0.418717059524689	0.00825767791841987	0.44659134938215	3950	1.00016537514896
0.0656919305383372	0.00710977978088152	0.552454623325691	-0.628687775434976	0.0600381065555992	0.762125912851061	6038	0.999583460143638
-1.98866038958646	0.0368990805015803	2.29043100672288	-4.19383370416822	-1.52453638774252	-0.0947130421123991	3853	1.00050576140807
0.2061460291608	0.00698879155535127	0.395119204196512	-0.297131543195591	0.207131577867803	0.713772721995321	3196	0.999864126682699
-0.195585290059198	0.00866777469735727	0.578017928728754	-0.925141479131743	-0.196345978945899	0.549801987453152	4447	0.999407836382043
-0.493551614777031	0.00965401203372417	0.733241104166163	-1.434420891604	-0.461098780507336	0.416306151618052	5769	0.999525923737889
-0.13829794642584	0.0113022147057508	1.10673984067643	-1.48829952039348	-0.105223389079568	1.20235212400015	9589	0.999475817848268
-0.43429182277195	0.0103475660800973	0.824334708755685	-1.51020924125158	-0.395840341026054	0.579776720920949	6346	0.999334248735504
-0.254907898274644	0.00829815685577424	0.485941869906455	-0.878467609658931	-0.249911846716739	0.368495816172205	3429	1.00042104922659
-0.409837798780173	0.00862106977237889	0.463027265229162	-1.01748140905418	-0.389124917840358	0.151536763105604	2885	1.00032286471134
-0.57444252985368	0.00864151765091044	0.46397218645201	-1.17521873402461	-0.564128946516346	-0.00380508654115782	2883	1.00020800029837
0.796430268057503	0.0187266062015085	1.48828786138925	-0.650912704426108	0.540447020713273	2.44620365336093	6316	0.999934595818924
-0.0645176426229827	0.0114765420424939	0.984233515418297	-1.24944089478146	-0.0706120940305571	1.09361369160669	7355	0.999531317775842
-0.281778513808645	0.0109596001824915	1.03048148691868	-1.57468804235358	-0.223843809066643	0.925186767595448	8841	0.999495379613856
-0.250017684491983	0.0101893416697844	0.776055547931637	-1.25095328962795	-0.223756436732026	0.699099702025437	5801	0.999347099113171
0.213701234824739	0.00554809755735616	0.269237499552496	-0.123986398698824	0.210336797976997	0.561953503093961	2355	1.00208499429398
0.681342079913141	0.0106353735401848	0.988993023556938	-0.488998111056904	0.608901640082427	1.99314594579758	8647	0.999978482443504
-0.530782218780915	0.00786339141670096	0.538479843209713	-1.22891815247791	-0.521143353269363	0.140484909481693	4689	1.00044268464763
-0.91832478063123	0.0112161109735484	0.975846727445524	-2.17009423622291	-0.814558789102519	0.214992465324634	7570	0.999447161276229
-0.402495752186248	0.00745941043383424	0.417084711228665	-0.92993953983904	-0.405940889118164	0.127879042455375	3126	1.00151210845368
-0.328635288560907	0.00640588942454778	0.369180746061354	-0.815484372772732	-0.321964339415517	0.136246566600512	3321	1.00123761979459
0.0904867863074556	0.0065623539396341	0.370930448375306	-0.380474153572376	0.0834481050624558	0.571807403352295	3195	1.00180667192286
-0.12740191880655	0.0045639443622427	0.227275002943156	-0.414419336121385	-0.131391001120945	0.165122314459907	2480	1.00103112401387
-0.0249807134696609	0.00456030874582733	0.219897079723182	-0.301034537252554	-0.0270486035045357	0.259969972819937	2325	1.00225319879455
-0.0815282409390335	0.00448194211892399	0.224128080650281	-0.358531801414816	-0.0882745021271478	0.209828012537057	2501	1.00126253390553
-0.330416420013292	0.00474686052961974	0.250006427353357	-0.6585362631946	-0.326095844833311	-0.0170667750459867	2774	1.00146125306654
-0.124892719005085	0.00480898277898987	0.27632856643232	-0.477283292861726	-0.130619679787708	0.224820404702511	3302	1.00091768630644
0.420671467342918	0.0163429301927317	1.42408276321261	-1.07216560156181	0.287707359074849	2.01451430742366	7593	0.999658504301256
0.150819903189731	0.00482436940080381	0.309441422359198	-0.244919030211679	0.148372573391438	0.55257321650844	4114	0.999269903720213
-0.0035169260302865	0.00515346867870974	0.330014701091284	-0.433892019274546	-0.00228996588822806	0.419538901231581	4101	0.999220647657733
-0.28547423991221	0.00943242516264775	0.370453403827433	-0.760155361553748	-0.272852707530954	0.181473131588235	1542	1.00073914758244
0.229583337496715	0.00987753389291019	0.384715560381868	-0.274528581736638	0.242009032069322	0.705403376981691	1517	1.00056173926166
-0.24332270309337	0.00984900974821364	0.373857369360759	-0.732605474174261	-0.234767144398214	0.218891539128143	1441	1.00085191915617
0.0975253283173132	0.00979770783352037	0.383683266587247	-0.387744407396523	0.102415411287488	0.584382813343356	1534	1.00066683693176
-0.176420113926815	0.00945048071849145	0.370268480816886	-0.65040012816547	-0.169207857143216	0.292232962458832	1535	1.00049410462227
0.0355183712204688	0.00952043300374967	0.379383513509626	-0.444887211111206	0.0313688832320357	0.522133062789753	1588	1.00025064811628
0.26003380656141	0.00941969537102913	0.372696737492969	-0.2131421594185	0.256705409191301	0.735642704896888	1565	1.00092811296643
0.331675702428654	0.00955030291070184	0.380190790496197	-0.141662870763148	0.327056414720661	0.81668998054037	1585	1.00081615589031
0.0349532474259508	0.00940389595527744	0.37547747568398	-0.439265478915955	0.0275360704530003	0.519324786763804	1594	1.00070384422557
0.529023910772082	0.00984720322141827	0.434328833808856	-0.0189869956361137	0.522748325906327	1.07912231951479	1945	1.00030811957842
0.647978886448171	0.00954224369158011	0.484887473328255	0.0381971366970064	0.628397032178991	1.28386660305074	2582	0.999246261422016
0.875057087489787	0.00948147355690008	0.474691601571009	0.282792255157646	0.859978070196669	1.48833684124204	2507	0.999451726933218
0.487393748979829	0.0101316138918312	0.56921838425633	-0.224306146260792	0.462173598410687	1.22949412197698	3156	0.999457334980556
-0.0944207355555538	0.00595177623846824	0.374309247325446	-0.577695131585801	-0.0895707434298131	0.377134314864208	3955	1.00018278120724
0.0712416380055995	0.00601540248892862	0.381470068251473	-0.42596602838846	0.0733796219292655	0.548973144638092	4022	1.00007488032289
-0.219921829521669	0.00838873432972415	0.38280099238729	-0.717800578398609	-0.211342017225289	0.264304766031904	2082	1.00136155855604
-1.04716092502605	0.00944231853758639	0.545355516418044	-1.74345625624249	-1.02998403495982	-0.359785013282541	3336	0.999907759536946
0.0741701897013681	0.00939945246792615	0.708192030064285	-0.810969009053702	0.0722681761715087	0.972759322145441	5677	0.999347806924947
-0.206304874766705	0.00968987503577517	0.688586464137367	-1.09485936280066	-0.199217312897164	0.658546342947961	5050	0.999906977970559
0.891185870459883	0.0128863662843452	1.01811800291436	-0.298853516782717	0.797096648954651	2.22545350893139	6242	1.00019843639456
0.212998491279537	0.0165975740339067	1.37876826980164	-1.27502076320514	0.131154013016908	1.77445288226966	6901	1.00002899520794
0.190559152917187	0.00901465015121969	0.552563276004273	-0.521474427134747	0.185537261528632	0.903121168281286	3757	1.00033538675879
-0.161212751088421	0.00910887658679491	0.449330987713178	-0.733324655518138	-0.161454807774449	0.416531406366657	2433	1.00033542130846
-0.519777263073555	0.0091436328097548	0.423437182752185	-1.067733987659	-0.508786979177479	0.0147515691417586	2145	1.00139238836898
0.317309628937056	0.0108935288116835	0.862234313794535	-0.726855169645602	0.28422324943462	1.39695428646101	6265	0.99932094152621
-0.804586389691153	0.0113989460561096	0.533871381092079	-1.49921233621818	-0.765286763620518	-0.170154166085916	2194	1.00078694075977
-0.629177625107274	0.0111309911409464	0.519873096227847	-1.31138554537407	-0.588431834523045	-0.00670337247391666	2181	1.00090213513269
-0.810030295449099	0.0114101061720111	0.534110478957084	-1.49381128633481	-0.77677242167172	-0.167255873662407	2191	1.00033907394285
0.0908773657868221	0.00321819160309137	0.183339546962062	-0.146285850063301	0.0907313712573068	0.321538444264164	3246	1.0008111011869
0.0326194677718569	0.00359637652948373	0.218947706901848	-0.245270399993544	0.0360733756805842	0.316092133255759	3706	1.00154043399393
-0.169368845190538	0.00463072510263012	0.288564355026759	-0.533240178018581	-0.165806036080005	0.19795608115821	3883	1.00011656265497
0.216514052455928	0.0105488807271951	0.981543863047383	-0.947000948252667	0.194140177418728	1.43347534368654	8658	0.999254885654128
-0.23509961376624	0.00313187578999063	0.183343663091178	-0.466415035106981	-0.237358439396704	-0.000101119034217766	3427	1.00003137627009
0.435057567573864	0.00679742966221404	0.590458459145415	-0.297049994344464	0.417437878990894	1.20071635963785	7546	1.00015856356336
0.136340675394088	0.00496637083597703	0.301350009592196	-0.243277979512348	0.133814940727533	0.518548691757126	3682	1.00026749154633
0.676388590578879	0.020482533795324	1.45129386012073	-0.734908448308089	0.457006863019413	2.28126496353747	5020	0.999696495317368
0.120946438492848	0.00189203890541288	0.164395420116192	-0.0936501513143938	0.121553035025238	0.330081765086897	7550	0.999636745507583
0.2055004626006	0.00842472529475581	0.677501678524779	-0.630698659169212	0.199464562645713	1.06010463020861	6467	0.999863953121136
-0.0725817025464351	0.00327281719153661	0.284148721005118	-0.433502428299708	-0.0747742788844008	0.285446387113559	7538	0.999233117007501
0.114291720418746	0.00488429519174119	0.450711521863152	-0.458563354372183	0.102245534064009	0.700665857967665	8515	0.999569116915534
-0.0802673594455181	0.00940768806410918	0.367456598814036	-0.559789925682331	-0.0800632268025803	0.394154396244846	1526	1.0008676615256
0.158263385889873	0.00990256114704333	0.368562207059505	-0.312791787244986	0.155361937591669	0.639276915664049	1385	1.00182665466966
0.0766135897021027	0.00954867229984364	0.368414962736753	-0.402837899754164	0.0744236815880517	0.550786862322892	1489	1.00153761663032
-0.220613665636509	0.00961837045832082	0.374990948271991	-0.702000993350556	-0.22187260556239	0.254993305034255	1520	1.00160708127462
0.0975941126293177	0.00957130307877213	0.374956196938545	-0.380610954150321	0.0918823021947209	0.580341544722018	1535	1.00099284194208
-0.0022470950712804	0.00950605676285266	0.379302595478734	-0.477438334789917	-0.00905885720841806	0.478244521777739	1592	1.00183121248948
0.267870978110013	0.00969536571961007	0.37883254872731	-0.216732180140208	0.259042299726108	0.751002692981398	1527	1.00223372278086
0.214148837596881	0.0102375310525279	0.381957089131959	-0.269760440332866	0.208611873247432	0.707873628224997	1392	1.00178861295028
0.246658285297801	0.0100835044138388	0.381643070648825	-0.240136904238506	0.232865090193865	0.734966691805275	1432	1.00249513130019
0.369277839778373	0.00960886333879781	0.382431334828213	-0.113174301653673	0.372292158706949	0.861074553251068	1584	1.00187919922753
0.243446280165337	0.00831250759835501	0.357526702681235	-0.216105334517023	0.236480027577016	0.707076307112581	1850	1.00131726030464
-0.117771102738325	0.00811914963945023	0.350976284535483	-0.566374648349105	-0.121280849193791	0.330477913834849	1869	1.0005592971034
0.0866128411814496	0.00804424454450487	0.354274719352949	-0.365596178923531	0.0823836046221377	0.5446759299191	1940	1.00064368865224
0.355038501657131	0.00827793760449382	0.356675842905897	-0.0908903367710477	0.346349660256783	0.80900499413587	1857	1.00038049654696
-0.206128159294236	0.00819020395034132	0.354099153909943	-0.665114090463892	-0.208242313716222	0.249051717121033	1869	1.00015894770061
-0.0701022645766032	0.00549514277910161	0.283249351558108	-0.434570378984997	-0.0761148274339001	0.297254007962458	2657	1.00108604579776
-0.291806448841612	0.00541934061668205	0.279074749340223	-0.657280435751561	-0.288978732818434	0.0612553979303947	2652	1.00002652344636
-0.223889897493265	0.00541719546497384	0.280739772494551	-0.587272331769932	-0.219404076957261	0.139056884046577	2686	1.00147933876607
0.26498229742958	0.00567038379937045	0.291393106237567	-0.116971209221522	0.268480221846876	0.626956932965498	2641	1.00006322489146
0.371279080019203	0.00526451782353405	0.283575553483748	0.00484109670601662	0.373626471464122	0.731975091926868	2901	1.00091974431156
0.49595209727143	0.00761560677035818	0.338314137300654	0.0586265603006777	0.502969173165172	0.92003220163042	1973	0.999844947042266
0.00509415032869038	0.00773252056493216	0.330957785501699	-0.422288385735681	0.0147089927393273	0.428304737935619	1832	1.00050848115376
-0.0649442012392254	0.00773742163458796	0.331029302318631	-0.492813400021508	-0.0621911266727209	0.353124087853695	1830	1.00035444304455
-0.133053526891527	0.00778891589217043	0.329736295816543	-0.555750845904601	-0.127215265501601	0.286234207537858	1792	1.00067769675774
0.0695358710024825	0.00763751317869878	0.332518207242442	-0.358323718640197	0.0760084135048472	0.492916300024465	1896	1.00023351426414
0.0418593048001001	0.00784951603009208	0.338825326126033	-0.391162424936864	0.0499953999064355	0.476220389650371	1863	1.00381001171013
0.0724029642164896	0.0075190727458694	0.334302507572035	-0.346219011317535	0.0746379742796766	0.502758331018731	1977	1.00163952501703
0.0110391760937244	0.00746372812267001	0.333736587880994	-0.409564948191564	0.00910150086794921	0.435038188055273	1999	1.00080404692246
-0.228801616364883	0.00770940367102062	0.332315353887833	-0.65935795944278	-0.230270315714372	0.196384151605735	1858	1.00060070558869
-0.649725774104224	0.0076418553954753	0.327782659533662	-1.07748995609936	-0.637530907500769	-0.238190434738819	1840	1.00269477342791
0.0877265121535972	0.00377689424676068	0.288068132721559	-0.275960829205958	0.0844456750061637	0.462741235881561	5817	0.999756720378847
-0.498229676506052	0.00376680807074661	0.292801435392979	-0.871228732636296	-0.502013496395607	-0.125014204219564	6042	0.999334014051167
-0.5121697057647	0.00357529171072015	0.304871177887893	-0.901542526221395	-0.512532523880717	-0.118258913643894	7271	0.999634631886352
-0.12748105490018	0.00364723731598983	0.300129976631501	-0.506979132548435	-0.132024898667767	0.260662965433827	6772	0.999609180583467
0.112954672857505	0.0034330560921319	0.299960256390065	-0.267077606875248	0.1057981803434	0.491938741600262	7634	0.999343841081282
0.0250723775467745	0.00367130586588891	0.20226329780036	-0.2317089421989	0.0237406660204383	0.287614765853047	3035	1.00080833287063
-0.362646758679796	0.00359174453102378	0.197809915478564	-0.614195671146364	-0.358581878018449	-0.110465178678384	3033	1.00035521291884
0.000453359457692597	0.00363562522355132	0.200516612063987	-0.258053403652131	-0.000200010999057853	0.258974962024639	3042	1.00055323024703
0.0706999207840638	0.00352724164163031	0.198807929616731	-0.185827502463746	0.0679209175853416	0.319681770150917	3177	1.00048424997993
0.0570270769983008	0.00355712761592092	0.197380494640696	-0.197765906201848	0.0588530760325976	0.313113396896648	3079	0.99976900872339
-0.0426418713124297	0.00638931022414829	0.254602486592173	-0.367575870285541	-0.039196937533009	0.278644388465127	1588	0.999883489022644
-0.230854765167117	0.00643386942564209	0.251531265489248	-0.552520750029329	-0.22565841140972	0.0873672586865046	1528	0.999658893924023
0.00530997645228496	0.00644259266072739	0.259361907638536	-0.324309867272354	0.00169984569019363	0.343461476030974	1621	0.99992263723206
-0.0446525911291839	0.00657373959633944	0.258586272338691	-0.368238032809832	-0.0466548061080039	0.296581329740009	1547	0.99931392689119
-0.367712289534893	0.00641241361251265	0.259335955965659	-0.703226184324614	-0.366660449985846	-0.0376190945115802	1636	1.00048989027912
0.25221990649342	0.00665811490445335	0.25467046476734	-0.0712178096830738	0.253153823631261	0.573992386913896	1463	0.999713042516117
0.100617143051022	0.00679685115128461	0.261636751696981	-0.234657388390594	0.103611884959256	0.430978263533655	1482	0.999780775569424
0.444983989544289	0.00679489979195014	0.265877026591834	0.104032710284692	0.442498648069152	0.78670590253907	1531	0.999762743173609
0.467924298733033	0.00696131839254487	0.268384439309965	0.128499181333968	0.467555764418267	0.812025839148507	1486	0.999633444026173
0.691137947810185	0.00696906268586556	0.271930967002933	0.344943418074608	0.6883781149866	1.04147224849487	1523	0.999848569900952
0.229284862544405	0.00852997592411364	0.301615830114176	-0.156319386983969	0.228006449104474	0.609556307774223	1250	1.0019389540892
-0.137077931239787	0.00880686017376842	0.301340171300046	-0.524459855489493	-0.130232039968298	0.235537793769678	1171	1.00403807213778
-0.00703349250639063	0.00873137068371799	0.299893555874498	-0.397544096056192	-0.00357516834584447	0.379612436877002	1180	1.00423633626589
-0.412785064845484	0.00907107834388384	0.304260790201043	-0.805892565869554	-0.414630746224412	-0.024500919438921	1125	1.00300871193748
-0.33691584783956	0.00883643154576225	0.304743163513967	-0.724274811702363	-0.331924975008632	0.0548087930884823	1189	1.00252973329998
0.0194096831927832	0.008259129368585	0.292927299126487	-0.354637465492956	0.0120969403307163	0.406892575565948	1258	1.00126898658368
-0.0829333267156685	0.00841272037821144	0.296884588574417	-0.466659224963002	-0.0869044125333168	0.295009637944311	1245	1.00173179815165
-0.114225396062715	0.0086504279536354	0.297939568928097	-0.491338465447068	-0.119729119269861	0.264027404674111	1186	1.00319636765554
-0.186788068553997	0.00836421571407932	0.297666979190777	-0.573532878866511	-0.189466431753327	0.196954262766227	1267	1.00293180619206
0.0604127145620227	0.0082596872254108	0.293939137711254	-0.310779781371367	0.0597731805970406	0.42960458567205	1266	1.00237071177096
-0.402216722253641	0.00359286501969217	0.201720832099644	-0.664721115575472	-0.400927794439921	-0.144456578637058	3152	1.00199991113904
-0.397793655124505	0.00360798650052135	0.20419833199375	-0.662321472291403	-0.394776367942989	-0.136427251944764	3203	1.00164068951793
-0.491790583673718	0.00352632601075506	0.198387458169016	-0.744493069630017	-0.490666889667527	-0.234637927050997	3165	1.00152844701029
-0.559875247454071	0.00357848995546643	0.205814638329844	-0.822956676735123	-0.558083311100086	-0.298378857737846	3308	1.00195649418521
-0.219146484862598	0.00344345505317108	0.20174140769198	-0.474571363307149	-0.217225774794577	0.0393255026598123	3432	1.00081044425034
0.333622988045533	0.00394367651050807	0.211973600213434	0.0623402325455198	0.332940521297613	0.607396711377819	2889	1.00094711525523
0.228039994647603	0.00385889534415374	0.209587896351937	-0.0388099238582822	0.227375252357805	0.502028947560793	2950	1.00163563170068
0.146391010556233	0.003692550581758	0.19730839946343	-0.104259587653585	0.144321921007459	0.39569497931704	2855	1.00193354569156
0.249028585729752	0.00380839731136593	0.211048237428379	-0.0277664005809955	0.254401771489978	0.517630547268278	3071	1.00143065039369
0.199362149823133	0.00391524365224346	0.212908514948662	-0.0752535608565613	0.198428224095446	0.47640499941253	2957	1.00108201495616
0.821204255226859	0.0211737758107374	1.44425776328746	-0.531390242863076	0.58593294477658	2.37900432546732	4653	0.999852184614228
1.46921387353983	0.0243557388521376	1.66047002563108	-0.0747886753808992	1.12934689672842	3.34740244187966	4648	0.999340665758194
0.26958367618497	0.0110809521389502	1.08647898906738	-1.01440886488117	0.247509401006583	1.58693006526877	9614	0.999651986598889
1.17865464620501	0.0228627706715937	1.66710240482387	-0.405867722463842	0.873626170550661	3.03211443432578	5317	0.999675729373278
-0.81788423063008	0.0106720869759308	0.950448391337883	-2.08296334331362	-0.73192876520655	0.317313354050497	7932	0.999709462552689
0.240650428949095	0.00450824758298884	0.362954547081842	-0.219974758578684	0.245081344487834	0.70016304762728	6482	0.999684197566472
0.364330014787149	0.00422423780409428	0.361478598670019	-0.0999514854479154	0.357957228323372	0.830170678224034	7323	0.999784968358902
0.0555545978263702	0.00429056291000965	0.360908443678989	-0.410383564399065	0.0540825126376182	0.52219357589606	7076	0.999330368230645
-0.127027347569296	0.00447775269897102	0.361656622663435	-0.587073427420807	-0.129333194545295	0.348488128214823	6523	0.999756125516478
0.0546892998134859	0.00469145783961842	0.366981437794047	-0.411148869407089	0.0576710960937659	0.520442530062395	6119	0.999171559004136
0.743123341980794	0.00412450798896957	0.285770432861864	0.377946619855543	0.737097805588418	1.1084469659902	4801	0.999899531016362
0.22805157021766	0.00537006173346584	0.349290063856456	-0.216812379228742	0.222069141974608	0.691736724271099	4231	1.00020869238593
0.0353842621792779	0.00605698012471637	0.352523054197895	-0.416835069899778	0.0389145418699916	0.486983966789017	3387	1.0003588083101
-0.235693643240227	0.00662062008864647	0.386346159401738	-0.725363502588564	-0.224290790461786	0.255411802490063	3405	1.00025922045983
0.947914850874893	0.00732415755860079	0.419284011789434	0.420894149941291	0.937160029323761	1.47790451670296	3277	0.999669645493584
0.711365505170743	0.00827132540454513	0.460412279491472	0.124157365246625	0.698114975919971	1.29821666580136	3098	1.00045838648276
-0.325336702623975	0.00642420718807098	0.358776097059335	-0.787134228707928	-0.31835784696147	0.131254100549197	3119	1.00086950446662
0.355020309275135	0.00695449796323191	0.406979163263333	-0.165834850558307	0.356889992838734	0.864469738753986	3425	1.00027853703677
-0.548811461510472	0.00687115540764468	0.392601119868329	-1.0666822092573	-0.53324890532387	-0.0510333000948713	3265	1.00010221489097
0.254861972262242	0.0073082422131504	0.445479528557709	-0.31544329759967	0.252427590900131	0.83052311599433	3716	0.999807979881709
0.662176852413657	0.00624065992965904	0.380799988137868	0.180515130496045	0.664460341392253	1.15793221427251	3723	1.00042293522784
0.148374212780294	0.00718139597479658	0.491845063821695	-0.476761380871424	0.147689387391105	0.775854360731276	4691	0.999485185772218
0.193891073536058	0.00522810997111595	0.33478727434266	-0.231785531539144	0.199230542064351	0.615415009154942	4101	0.999617956942226
-0.487068618845495	0.00652460768623839	0.43725087429986	-1.05173825210197	-0.475943450966859	0.0685270735814629	4491	0.999749724028893
-0.364970744911642	0.00621678584710816	0.397550319325107	-0.87388177634866	-0.363274191115789	0.138742593308622	4089	1.0005776027638
-0.957029932663482	0.00913856674118717	0.694422993152276	-1.86734772764383	-0.928587944720936	-0.0791146053431641	5774	1.00003910828616
0.212141295050173	0.00454243272322809	0.300864864343089	-0.179118760523794	0.214043253797819	0.589119729568352	4387	1.00018020069003
0.380940222205658	0.00541874501715931	0.355936625263272	-0.0804854830826642	0.383714407808291	0.843317042916976	4315	0.999795713000937
-0.497657916446809	0.00247302859663218	0.206286156916349	-0.763137778797128	-0.496297471685034	-0.23067249947624	6958	0.999307208916455
0.0814768143058495	0.00222835093235509	0.212261400478006	-0.184947489096498	0.0769956648385059	0.351115108311725	9074	0.999302019358769
0.0383006314508486	0.00239740214134349	0.202362071935914	-0.218842948862434	0.037950429274479	0.29560360982952	7125	0.999579915631534
0.403927624369445	0.00233893952623361	0.211629144815253	0.124376509821506	0.407524099003851	0.679726358791803	8187	0.999256950922821
0.0364585156238751	0.00258637258172334	0.226808818134022	-0.253743851163375	0.0392364888985136	0.321340900970081	7690	0.999352242745992
0.0225425921258116	0.00343830472904946	0.201236576884293	-0.230953986959926	0.019222680932785	0.281385989861321	3426	0.999705675195431
0.184833789125906	0.00375974112252401	0.208955533713721	-0.0840595133851094	0.182755505719135	0.452418931193784	3089	1.00038723257961
-0.108190926961977	0.0036688201715673	0.198471859142433	-0.365371328568196	-0.108004254738899	0.147916960596412	2926	0.999645245476235
0.11853828457132	0.00369380859475966	0.2004835154489	-0.144089445818946	0.1189806508128	0.374533254974859	2946	1.00070655288766
0.485149239606599	0.00340715330505075	0.205304480745623	0.218898587706572	0.486099577451784	0.752327905138796	3631	0.999302138253088
0.569474248064461	0.0163822382401176	1.33684332150871	-0.805387304233484	0.39751415877461	2.10739018904439	6659	0.999324100558142
0.380677879225229	0.0190227171439268	1.45843469816193	-1.09204062323397	0.226912611804366	1.94444452213207	5878	0.999439841564525
-0.679590173025992	0.0121818607587582	1.17530521354838	-2.20326770200162	-0.550050539751012	0.654295735143954	9308	0.999845862476018
-0.433882607133544	0.012123482398513	1.04170869360743	-1.71274794921071	-0.37924354168794	0.773015619460208	7383	0.999217273290865
0.334104539321788	0.0127763449459659	1.1740901259156	-0.998599688930924	0.24529211022152	1.75185876795761	8445	0.999495456496117
-0.186287269441367	0.00219172829794028	0.184651399110469	-0.420125647237459	-0.184950542950901	0.0513634802620493	7098	0.999298360450824
-0.475228360378801	0.00246794579696467	0.189456043630781	-0.72266656838701	-0.472261976383772	-0.23662943153324	5893	0.999529383880062
0.242957780895542	0.00243935687547464	0.191843163199826	-0.00401941946437661	0.240343305012746	0.494638447146282	6185	0.999326200969448
-0.0684625324715298	0.00239154601784556	0.198079008177171	-0.32062438234207	-0.0672201633274732	0.181874685181984	6860	0.999932593394402
-0.106804359698659	0.00228233141471954	0.196100597956204	-0.357348992327368	-0.108993794307713	0.147643570371759	7382	0.999612952823292
-0.107193561598311	0.00401228590986801	0.21265703082142	-0.389028691633125	-0.10816575671012	0.165792793065157	2809	1.00029115391961
0.0672866992344941	0.00394921612789434	0.206428545415134	-0.193024118510956	0.0651338887776992	0.335586574716247	2732	1.00013252350312
0.0724397667273622	0.0041730752363192	0.212401138910311	-0.197925855360585	0.0745649635312354	0.34107372256806	2591	0.999601322288153
-0.143707782389767	0.00412760016393919	0.210995019729909	-0.416925163215544	-0.141219218605603	0.126919916826861	2613	0.999571013470121
-0.122430213062237	0.00401471574899084	0.213814917277778	-0.397128932780526	-0.12483873453949	0.157874283854396	2836	0.999268331210671
0.286554974761437	0.00322230103901931	0.206248600339732	0.0205873042887482	0.28903050990976	0.549276835710206	4097	1.00004365764624
-0.327928898449761	0.00310177887505889	0.206691052840574	-0.589322239721016	-0.32870260239538	-0.0611179600810843	4440	0.999490745036596
-0.130675097343903	0.00333192192560347	0.203980741710174	-0.397124848918187	-0.127997206112804	0.127355097999092	3748	0.999386093279075
-0.150742806863919	0.00339780008867233	0.213322360831478	-0.423703005412117	-0.14888520178128	0.125310350435601	3942	1.00007058959514
-0.141470240466421	0.00327557545219237	0.208973113889582	-0.412033113719964	-0.140451105596783	0.121829859605425	4070	0.999770328530669
-0.368777581412909	0.00398128731401682	0.208050740815336	-0.633674027937397	-0.371436195142049	-0.104106131150672	2731	1.00036613141219
-0.182074223198646	0.00387756371085779	0.207084911799606	-0.442112021979896	-0.186627321827497	0.0851195730184966	2852	1.00042734515799
-0.129982456340497	0.00402138237544631	0.213248211066225	-0.404050967273786	-0.129826492895063	0.144783003427783	2812	1.00093187981734
-0.0893772896340243	0.00401085050060482	0.213232131115359	-0.359451396102382	-0.0927760241751401	0.182800203069495	2826	1.0002460652993
0.0683542354099423	0.00411948874392263	0.224271904795399	-0.218174533028284	0.0645379048985705	0.353000264858374	2964	1.00116834938766
0.0772381558500141	0.00574098844372936	0.235926462519781	-0.219973169719187	0.0742218547363591	0.375765939697453	1689	1.00162469023666
-0.0290229544891691	0.00599871416121103	0.239767779528947	-0.334456349411599	-0.0304729106599561	0.269431912689934	1598	1.0012785424815
-0.133785151228356	0.00617583239634945	0.240228816482803	-0.438186732685904	-0.135017200080739	0.17427794732958	1513	1.00158123824709
0.0788748550886706	0.00592617713038992	0.241018317311749	-0.226442372606304	0.0754660869361871	0.388208489931969	1654	1.00127048972299
0.0842293895535821	0.00579854681955009	0.240387405166718	-0.226316917314849	0.0865584149545751	0.391580455942175	1719	1.00261949563562
0.0257392692961069	0.00648133238893475	0.263133247279545	-0.312500443083309	0.0265657949517836	0.364967672825448	1648	1.00150148220561
-0.0446210668038777	0.00679929569504053	0.268147343379774	-0.385976604028107	-0.0421608501774256	0.294807794876833	1555	1.00059202566049
-0.358715770491239	0.00654258326607473	0.259455023480597	-0.690221226283852	-0.360078484006797	-0.0278341192736047	1573	1.00140391703078
-0.135968918416503	0.00655152771722074	0.26318556697974	-0.480296424318663	-0.129253687750751	0.195746432998785	1614	1.0005637445411
-0.445028444462115	0.0063527270475487	0.261958947734575	-0.785079475071698	-0.439406451612124	-0.111039630319615	1700	1.00052930056154
0.391972698118629	0.00397064532125512	0.210160852204944	0.116369178469634	0.386818705525066	0.663109350921216	2801	1.00015509326436
0.0636202011844876	0.00406760925767072	0.211885318167176	-0.219669712028234	0.0637545668994557	0.331596855752265	2713	0.999501416772227
0.422545026051133	0.00407924540538157	0.223217474553273	0.132284391555447	0.424779301034901	0.713018161411639	2994	0.999510951036559
0.283952590647075	0.00389201428341143	0.214722545790518	0.00997987967688032	0.284730391625719	0.557899603638366	3044	0.99961000322012
0.630145969241446	0.00396669315319676	0.220878427132907	0.351373791989312	0.632505625878449	0.910936915127589	3101	0.999667438897511
-0.500752730862641	0.00337356365145127	0.295412291167883	-0.878055154027184	-0.494251657138126	-0.128474148102817	7668	0.999093531044159
-0.245082288314541	0.00343571736599775	0.281621597010652	-0.613539634376171	-0.24241565286815	0.115972256229773	6719	0.999668282921112
-0.0409814007295768	0.00298755057216917	0.262732233030583	-0.377643643486847	-0.0418371067035126	0.300159252136215	7734	0.999248664520389
-0.751624397509459	0.00363142502756884	0.281172539002177	-1.10265749931828	-0.74905703468086	-0.391322907654275	5995	0.999800556829392
-0.0845234151414433	0.00312578254811516	0.275939289564602	-0.430414467954556	-0.0864027475927231	0.273566528376708	7793	0.999667489214972
-0.350190985175066	0.00225466046241355	0.195329675218316	-0.599665236855012	-0.350650566972228	-0.0982955141558308	7505	0.9995607772084
0.341766734877093	0.00259379915250462	0.229300813140018	0.0436144567178867	0.344438317216582	0.634087218459757	7815	0.999733041435515
-0.17767629283564	0.00202470031337539	0.14475127784656	-0.360035197922966	-0.17861490328569	0.00763437013400014	5111	0.999136502244335
-0.483047393885845	0.00390012829358194	0.301590112890788	-0.876951691748718	-0.478064736850724	-0.0950869505066922	5980	0.999240176339444
0.411669624624938	0.00201062086698306	0.149796844776878	0.21948085776081	0.41215507345772	0.604181351020163	5551	0.999391533261446
-0.288295824556721	0.00464253406891983	0.418353543334366	-0.812290495990531	-0.280965742456676	0.247616391325705	8120	0.999596137732061
-0.00529571516547095	0.00645766090925339	0.326504601730051	-0.433098143596109	-0.00264129459392862	0.42154521998097	2556	1.00014460785162
0.202299630908429	0.00612444529465798	0.302864615845162	-0.193788351818302	0.203926099176708	0.591592371237619	2445	1.00108186392063
0.0334932331648929	0.00616028882092234	0.315843878137852	-0.36774045141907	0.028198869031157	0.444661150655689	2629	1.00072812929121
-0.0431203836050359	0.00626432489405476	0.314554104808742	-0.43635943569249	-0.0400750787873669	0.351711137932173	2521	1.00242411594451
-0.181938156570068	0.00639865338522872	0.321810968328046	-0.597062277368953	-0.182978838076889	0.224515321282298	2529	1.00309554794705
-0.2689312431824	0.00612360523374363	0.327354622673375	-0.687433131588083	-0.264088663804397	0.147583064682836	2858	0.999730032593104
0.224396802475421	0.00643476054199483	0.317673864528758	-0.186508401928297	0.230396092794996	0.624159865402764	2437	1.00156365168925
0.557586434617677	0.00687777586698063	0.333909464950339	0.128354348215415	0.558296843549004	0.986867896999065	2357	1.00108952389165
-0.274252657419682	0.00641552899492551	0.336704152433923	-0.718966080794441	-0.26994160281193	0.154510990856003	2754	0.999995820747395
0.0737434691219205	0.00683326947331858	0.341824638108278	-0.369992352571117	0.0732805680151296	0.511593581073343	2502	1.00129854639184
0.14357779019167	0.0049549216039916	0.434215532299612	-0.412012786762662	0.140455655272991	0.700678374074566	7680	0.999175491884406
-0.0797765866737604	0.00491537466791432	0.419578028224825	-0.607123594196639	-0.080566396848204	0.451486272903921	7286	0.99946635383156
-0.173377399426706	0.00513598969253262	0.4351095254163	-0.724412699993005	-0.167668697624826	0.387625131115512	7177	0.99937287672748
-0.845978012150985	0.00687994198790102	0.534221580368669	-1.53270779410328	-0.823901467313143	-0.17693490219006	6029	0.999687688168598
-0.927610798805609	0.00642464724756261	0.526282763166624	-1.61351837949016	-0.912274528683683	-0.26898910156389	6710	0.999836960142422
-0.242197714410521	0.00741316325728505	0.658498456437572	-1.07512905256794	-0.241152522652836	0.578678800306463	7890	0.999393708005589
0.0534760462043648	0.00721586300512745	0.618456901762969	-0.735182484320543	0.0471226914759696	0.846069909838183	7346	0.999886304100848
-0.131891215296355	0.0077773082729979	0.675835107701247	-1.00082344310377	-0.11794018700145	0.720032815983773	7551	0.999317126105379
0.358175463424179	0.00726887482144379	0.710924108462769	-0.507561679657232	0.32349896905915	1.2499529037015	9566	0.999571916484371
0.512373448434867	0.00940109347470529	0.87088355959589	-0.522452147918566	0.444801047211915	1.61382024628761	8582	0.999455159145316
-0.0590654066577286	0.00559383924492426	0.295184296942638	-0.429804682222845	-0.0620005050099852	0.315890513285049	2785	0.999292872532438
0.171965175155748	0.00583247961636325	0.310856477962188	-0.22462330961934	0.169126282494172	0.57016143384822	2841	0.999452566541835
0.23211832421725	0.00540212948938775	0.289989216839283	-0.14020712242222	0.229770938068314	0.600227057454236	2882	0.999588141469004
-0.462707116181497	0.00898579786553082	0.773545700579634	-1.45678012632118	-0.42273359117887	0.488772995268913	7411	0.999601418251915
0.045764836279493	0.00392618713216888	0.277048891745414	-0.308856442969549	0.0502198227425965	0.398856888141298	4979	0.999684450777515
0.27685839798563	0.00720516279438767	0.588643339079504	-0.471004626612663	0.26689597398108	1.01891342233664	6674	0.999931058322797
-0.353929950502803	0.00688345090835706	0.304193233322553	-0.746289986855039	-0.351784561228071	0.0275645191645088	1953	1.00128868746581
0.110805775982027	0.00726239245676433	0.34905975348564	-0.330837864718838	0.113860037322144	0.556142899648716	2310	1.0002120061415
-0.406327908824926	0.00685890240601748	0.306507932977803	-0.796301489346285	-0.406341118112492	-0.0221628530718856	1997	1.00147482894979
-0.459628489653741	0.0067979253743975	0.300199336693495	-0.842453959896517	-0.454114662278413	-0.0774573816168598	1950	1.00051857871711
0.658099568939449	0.00681913481364502	0.534212062062974	-0.0169471343921804	0.639135099628366	1.34943528256984	6137	0.999217304266034
0.0981164016021376	0.00195693840511848	0.134767497634401	-0.0743572290583305	0.0979191950769558	0.267419410145954	4743	1.00025285549933
-0.334659255028948	0.00560109754770932	0.303611163210224	-0.735017026275338	-0.326782428707136	0.0515983846346191	2938	1.00021309867261
-0.402667941344802	0.00630575055822022	0.357904064634508	-0.862677443591685	-0.398216618797791	0.0556109030779644	3222	1.00002642093368
-0.273971293082914	0.00503194401123698	0.302365837201196	-0.665072662478579	-0.274384752787606	0.112819852633709	3611	1.00055686373756
-0.230603494530945	0.00581389690230049	0.34074782023807	-0.669303185150768	-0.231669785024532	0.209129548659466	3435	1.00017589057351
0.0253080039342175	0.00255089101072798	0.169391613972406	-0.189939912316208	0.0263982571185627	0.240396962877919	4410	0.999668884515272
-0.201760143307891	0.00474355321104046	0.395632398805744	-0.708257412199312	-0.19726856637216	0.306888586005096	6956	0.999346003770747
0.165692527154403	0.00287673194791296	0.180272597861624	-0.0640532343596167	0.166278197951821	0.399663469196832	3927	0.999666110777719
0.112918913030253	0.00322453243604448	0.238147227862535	-0.188419753315153	0.114824020654456	0.413633762276215	5455	0.999671997862259
-0.0993765496598596	0.00545704353921965	0.329780915108466	-0.521081321596156	-0.101069846190378	0.325541411920607	3652	0.999552399880296
0.00467067036765262	0.0062521777147047	0.368273238341083	-0.453704773053105	-0.00311339779592706	0.485223852510861	3470	0.999920717638933
0.606981757340242	0.000147573835917373	0.0114821255847795	0.591968911917098	0.607081174438687	0.622193436960276	6054	0.999896117136319
-1681.24913303499	0.334236773316573	12.9773435655368	-1698.25876013122	-1680.97014465807	-1664.79555832603	1508	1.0020209548162
