# Supplementary material for: A comprehensive Bayesian analysis assessing the effectiveness of lymphocyte immunotherapy for recurrent spontaneous abortion
Source: Life Med. 2023 Dec 8;2(6):lnad049. doi: 10.1093/lifemedi/lnad049 (PMC11749857; doi:10.1093/lifemedi/lnad049)
Supplement: lnad049_suppl_Supplementary_Materials_S2 [file lnad049_suppl_Supplementary_Materials_S2.zip › lnad049_suppl_Supplementary_Materials_S2.csv]

Bayesian_R2
0.302676022
0.305596092
0.305869563
0.311110204
0.311298089
0.311300925
0.313345602
0.313489324
0.314526637
0.315228451
0.31650783
0.316739077
0.31707047
0.31743613
0.3177605
0.317935466
0.318229118
0.318649806
0.318839551
0.318965081
0.319017354
0.319125959
0.319126647
0.319129121
0.319314155
0.319332446
0.31948832
0.319870378
0.319946877
0.320042317
0.320093857
0.320097551
0.320203752
0.320414197
0.320556632
0.320559143
0.320692723
0.320888611
0.320893183
0.321007984
0.3210672
0.321073842
0.321081745
0.321143939
0.321356514
0.321359426
0.321539048
0.321578618
0.321724978
0.321827895
0.321860319
0.322002274
0.322026434
0.322054224
0.322186127
0.322230027
0.322314778
0.322322733
0.322399779
0.322433964
0.322581411
0.322728659
0.322771938
0.322777084
0.322932363
0.322967288
0.323035789
0.323209536
0.323219338
0.323386809
0.323454695
0.323465937
0.323544583
0.32356116
0.323583369
0.323620368
0.323630476
0.323634636
0.323645066
0.323935087
0.324006479
0.32402614
0.32402805
0.324042182
0.324073763
0.324109072
0.3243032
0.324481781
0.324536752
0.324687
0.325164895
0.325229204
0.325234789
0.325285612
0.325337575
0.325353388
0.325388181
0.325409182
0.325533139
0.325537017
0.325571739
0.325591645
0.325711152
0.325723598
0.325796628
0.325806747
0.325888508
0.325957127
0.32597149
0.326040202
0.326106937
0.326144759
0.326190485
0.326270753
0.32632846
0.326329542
0.326370347
0.326373687
0.326377906
0.326404319
0.326422525
0.326538865
0.326600102
0.326614696
0.32663603
0.326764635
0.326856209
0.326862349
0.326871395
0.326917232
0.327041069
0.327324889
0.327332278
0.327343167
0.32739765
0.327426905
0.327448462
0.327457989
0.327517412
0.327533601
0.32773884
0.327758378
0.327764769
0.327801694
0.327817364
0.327821408
0.327866217
0.327876602
0.327900664
0.327921856
0.328020227
0.328021895
0.328036122
0.328053067
0.32805682
0.328066935
0.328158006
0.328169002
0.328171048
0.328207834
0.32821574
0.328298464
0.328301969
0.32836073
0.328394759
0.328500096
0.328543605
0.328672578
0.328707729
0.328729717
0.328749126
0.328833024
0.32883682
0.328843622
0.328863298
0.328865189
0.328996255
0.329022625
0.329024765
0.329025211
0.329248645
0.329460669
0.329469839
0.329481869
0.32967213
0.329730564
0.329750568
0.32975293
0.329777378
0.329787801
0.329792741
0.329860564
0.32989234
0.329908391
0.329911369
0.329918492
0.329923362
0.329942058
0.330010067
0.330023857
0.33003267
0.330033945
0.330080982
0.330182746
0.330212304
0.330265563
0.330271546
0.33027773
0.330280942
0.330292289
0.330316631
0.330324526
0.330362034
0.330386265
0.330431007
0.330489562
0.330496065
0.33052478
0.330526271
0.330554584
0.330560133
0.33060714
0.330612696
0.330627506
0.330648872
0.330673608
0.330696058
0.33072019
0.330747039
0.330752421
0.330768254
0.330777095
0.330781955
0.330828162
0.330844792
0.330866842
0.330895511
0.330991353
0.330999811
0.331017198
0.331017547
0.331021817
0.331027755
0.331038539
0.331083802
0.331098267
0.331111804
0.331112872
0.331150609
0.331208797
0.331232443
0.331239923
0.331256189
0.331288673
0.331330097
0.331339017
0.33135996
0.331369181
0.331425072
0.331433287
0.331466056
0.331530462
0.331534634
0.331568602
0.331577586
0.331580269
0.331628799
0.331671192
0.331685284
0.331706295
0.33171292
0.331737914
0.331774903
0.331779201
0.331785723
0.331884184
0.331887056
0.331889826
0.331938516
0.331952752
0.331993768
0.332008732
0.332012432
0.332015218
0.332021743
0.332027202
0.332042454
0.332072089
0.332105273
0.332149907
0.332174158
0.332199806
0.332231058
0.332257055
0.332271397
0.332315174
0.33247686
0.332484007
0.332490115
0.33250231
0.332507519
0.332518686
0.332521433
0.332540631
0.332570428
0.332598355
0.332610537
0.332633246
0.332644246
0.332654565
0.332681446
0.3327003
0.33270039
0.33274754
0.332753889
0.33275691
0.332769138
0.332773437
0.332855376
0.3329191
0.332929076
0.332934882
0.332943529
0.332955172
0.332966186
0.332974582
0.332983936
0.33298983
0.333005174
0.333070676
0.333136307
0.333148129
0.33314955
0.333162597
0.333179546
0.333182633
0.333199074
0.333207355
0.333207451
0.333210076
0.333253216
0.333258498
0.333268981
0.333293148
0.333299042
0.333308566
0.333312177
0.333319558
0.333323444
0.333383392
0.333402275
0.333407144
0.333424488
0.333448152
0.333455031
0.333466797
0.33352831
0.333537557
0.333571614
0.333584911
0.33360011
0.333615679
0.333617489
0.333670611
0.333675611
0.33369168
0.33369495
0.333705127
0.333736399
0.333745912
0.333770586
0.333814847
0.333857488
0.333907797
0.333986507
0.33402006
0.334043223
0.334054254
0.334058201
0.334074015
0.334081308
0.334104764
0.334156147
0.33416292
0.334175808
0.334218009
0.334230539
0.334270122
0.334386595
0.334414232
0.334417669
0.334441251
0.334457186
0.334469974
0.334481838
0.334482002
0.33449932
0.334524302
0.334539006
0.334551015
0.334559761
0.334560801
0.334624509
0.3346318
0.334642159
0.334665452
0.334688081
0.334692551
0.334714873
0.334756304
0.334776972
0.334793807
0.334814092
0.334815666
0.334825524
0.334831324
0.334865387
0.334894681
0.334903359
0.334903989
0.334938038
0.334960724
0.335018123
0.335021477
0.335055052
0.335066166
0.335080261
0.335105844
0.335106529
0.335124285
0.335172848
0.335190923
0.335208642
0.335259259
0.33527474
0.335279173
0.335338676
0.335341971
0.335348444
0.335354175
0.335384148
0.33538416
0.335396625
0.335414829
0.335449683
0.335457495
0.335493061
0.335506652
0.335508592
0.33551083
0.335521583
0.335525971
0.335554384
0.335556238
0.335591609
0.335596236
0.335605543
0.335613119
0.335632605
0.335649116
0.335701752
0.335754236
0.335767934
0.335774533
0.335775693
0.335801086
0.33580435
0.335812333
0.335814152
0.33582081
0.335830904
0.335839538
0.335845397
0.335861976
0.335887006
0.335919979
0.335979508
0.335984214
0.335988192
0.335996625
0.336031292
0.336038798
0.336046406
0.336060097
0.336068933
0.336070644
0.336094552
0.336099263
0.336110976
0.336138816
0.336148238
0.336162676
0.336203747
0.336234646
0.336243895
0.336247915
0.336255509
0.336259408
0.336281465
0.336287538
0.336295014
0.336308089
0.336309127
0.336311413
0.336328222
0.336329237
0.336343597
0.336352189
0.336358078
0.336377541
0.336403256
0.336462919
0.33648198
0.336503651
0.336514294
0.336516348
0.336545668
0.336570674
0.336571547
0.336575523
0.336586786
0.336649312
0.336668536
0.336676961
0.336683427
0.336715758
0.336717174
0.336726423
0.336735917
0.336742587
0.336763931
0.336764022
0.33678145
0.336784208
0.336811965
0.336837042
0.336844718
0.336849943
0.336852493
0.336863986
0.336865081
0.336868806
0.336879616
0.336921728
0.336931848
0.336964122
0.336970995
0.336993651
0.33700749
0.337028459
0.337057124
0.3370624
0.337081553
0.337085794
0.337096305
0.337103407
0.337116418
0.337144273
0.337169799
0.337174492
0.337188566
0.337189779
0.337193649
0.337225128
0.337230053
0.33723128
0.33727405
0.337303652
0.337311244
0.337313757
0.337320955
0.337382328
0.337397407
0.337431871
0.337434045
0.337438633
0.337438731
0.337466356
0.337478132
0.337493641
0.337521285
0.337532329
0.337538767
0.337543435
0.337581596
0.33759643
0.337599624
0.337602175
0.337616561
0.33761683
0.337618686
0.33762311
0.337634449
0.337635861
0.337642091
0.337649525
0.337676286
0.337689255
0.337701617
0.337704142
0.337722439
0.337726147
0.337732608
0.337758368
0.337787661
0.337799402
0.337802655
0.337850453
0.337855772
0.337861745
0.337877237
0.337897023
0.337916666
0.337940257
0.337960003
0.337985059
0.33798709
0.337987753
0.33799001
0.338015567
0.338016185
0.33801892
0.338054348
0.338056202
0.33805899
0.338071027
0.338104672
0.33813532
0.338135946
0.338150774
0.338162642
0.338187145
0.338200789
0.338230744
0.338230876
0.338256076
0.338314819
0.338322446
0.338395431
0.338397096
0.338419828
0.33842166
0.338443619
0.338446921
0.338481895
0.338485318
0.338507285
0.338519791
0.33852186
0.338538637
0.338557309
0.338557701
0.338566467
0.338588683
0.338606183
0.338608417
0.338608649
0.338616421
0.338622305
0.338694297
0.33869957
0.338714878
0.338727583
0.338734025
0.338740201
0.338753604
0.338774333
0.338789601
0.338793899
0.338795592
0.338805507
0.338821245
0.338828517
0.338832741
0.338862405
0.338875515
0.338892474
0.338903923
0.33893336
0.338936406
0.338947133
0.33894778
0.338948729
0.338951961
0.338952662
0.338960537
0.33896648
0.338977904
0.339011617
0.339011976
0.339014267
0.339014843
0.339039415
0.339066658
0.339081098
0.339087659
0.339091203
0.339101291
0.339102829
0.339125963
0.339126892
0.339138174
0.339140154
0.339143066
0.339147007
0.339159396
0.339168201
0.339184782
0.339220483
0.339237142
0.339266557
0.339275205
0.339317822
0.339318409
0.339328315
0.33933565
0.339349392
0.339365108
0.339371874
0.339415274
0.339416207
0.339443172
0.339461431
0.339473255
0.339514194
0.339528699
0.339553086
0.339569684
0.339590875
0.33959627
0.33961684
0.339618657
0.339643277
0.339644671
0.339657154
0.339658082
0.339693896
0.339701453
0.339722929
0.339758212
0.339764498
0.339767077
0.339787103
0.339806584
0.339811218
0.339823905
0.339843983
0.339856944
0.339882116
0.33989156
0.339904359
0.339920867
0.339921992
0.339929317
0.339964894
0.339979851
0.339985951
0.339988336
0.339993015
0.340009302
0.340013683
0.340032625
0.340047089
0.340055995
0.340064353
0.340086769
0.340095004
0.340107356
0.340124173
0.340138793
0.340146205
0.340158572
0.340167347
0.34016904
0.340171561
0.340178945
0.340185921
0.340198587
0.340212829
0.340222781
0.340255807
0.340285254
0.34029205
0.34029319
0.34029494
0.340298109
0.340299021
0.340331997
0.340333024
0.340364955
0.340369035
0.340388805
0.340391788
0.340399618
0.340404349
0.340404825
0.340420715
0.340423844
0.340439971
0.340486522
0.340494758
0.340498155
0.340509301
0.340531699
0.340550198
0.34056237
0.340585495
0.340602562
0.340602789
0.340607845
0.340613315
0.340617105
0.340638231
0.340643162
0.34066906
0.340674522
0.340695221
0.340700922
0.340733254
0.340749043
0.340749402
0.340762829
0.340775323
0.340785995
0.340788385
0.340789769
0.34079175
0.340793136
0.340793245
0.340803984
0.340814538
0.340848968
0.340850201
0.340855484
0.340882275
0.34088612
0.34089554
0.340921071
0.340947431
0.340961811
0.340963211
0.340999028
0.341053659
0.341053838
0.34105604
0.341075772
0.341080297
0.341088032
0.341117578
0.341129992
0.341135271
0.341137428
0.341146831
0.341154058
0.341170566
0.341185834
0.341210371
0.341210708
0.341212417
0.341215066
0.341217856
0.341220268
0.341242487
0.341274233
0.341284049
0.341285072
0.341300988
0.341303007
0.341317685
0.341329063
0.3413401
0.341365031
0.341370988
0.341384993
0.341401788
0.34142216
0.34142581
0.341432708
0.34143722
0.341455382
0.341456207
0.341463507
0.341464673
0.341465371
0.341467158
0.341468156
0.341472915
0.341476293
0.341482064
0.341484684
0.341526448
0.341543423
0.341545022
0.341549191
0.341553057
0.341564017
0.341566546
0.341579761
0.341592097
0.341593259
0.341598412
0.341609074
0.341610824
0.341611467
0.341633061
0.341634642
0.341654787
0.341659793
0.341662335
0.341682415
0.341689726
0.341712905
0.341729062
0.341755256
0.341777893
0.341777938
0.341781694
0.34178493
0.341807212
0.341815988
0.341833783
0.341838889
0.341844926
0.341880195
0.341888031
0.34189715
0.34191494
0.341930694
0.341938377
0.341958021
0.341964078
0.341980243
0.342011973
0.342021375
0.342039765
0.342061335
0.342061535
0.342074768
0.342093836
0.342098139
0.342132981
0.342133437
0.34213469
0.342135455
0.342142918
0.342142926
0.342160456
0.342170354
0.342196058
0.342200071
0.342204573
0.342206906
0.342209322
0.342215917
0.342230717
0.342230864
0.342239129
0.342253634
0.342258362
0.342263856
0.342265067
0.342286109
0.342287012
0.342289421
0.342300715
0.342308691
0.342312758
0.342313191
0.342317618
0.342323143
0.342330802
0.342342231
0.342350657
0.342364908
0.342370596
0.342379066
0.342386405
0.342410543
0.342411553
0.342414109
0.342424557
0.342438811
0.342447288
0.342447814
0.342458135
0.342463296
0.342470077
0.342470874
0.34247812
0.342508019
0.342527519
0.34253432
0.342538863
0.342547965
0.342560077
0.3425857
0.342588749
0.342598023
0.342619981
0.342623357
0.34262732
0.342637006
0.342637543
0.342642908
0.342648194
0.342650453
0.342650782
0.342663725
0.342674033
0.342676561
0.342685595
0.342698287
0.342701043
0.342718731
0.342729767
0.342730909
0.342764691
0.342779708
0.342793753
0.342802552
0.342808122
0.342812541
0.342818317
0.342820099
0.342821101
0.342824927
0.3428507
0.342853649
0.342862421
0.342866499
0.342883982
0.342895918
0.342900871
0.342913783
0.342920719
0.342922131
0.342936767
0.34294327
0.342944434
0.342961372
0.342962081
0.342969289
0.34298076
0.342989952
0.342991629
0.343001495
0.343011807
0.343015461
0.343026851
0.343041129
0.343049468
0.343068268
0.343076759
0.343079906
0.343085349
0.343098062
0.343128202
0.343128287
0.343139782
0.343141482
0.343142512
0.343149912
0.343202386
0.343207143
0.343217213
0.343232592
0.343253257
0.343277817
0.343299637
0.343303062
0.343318518
0.343332332
0.343357447
0.343362371
0.343405219
0.343410443
0.343413651
0.343413913
0.343427096
0.343428174
0.343431538
0.343438891
0.343461233
0.343471391
0.343476998
0.343477506
0.343486498
0.343487165
0.343490213
0.343502876
0.343516202
0.343526288
0.343536298
0.343537934
0.343540429
0.343542241
0.343544495
0.343548541
0.343559117
0.343565267
0.343565437
0.34357525
0.343589285
0.343593096
0.343609725
0.343612165
0.343622986
0.343637012
0.343643717
0.343644021
0.343645567
0.3436464
0.343661192
0.343677488
0.343687585
0.343692222
0.343702795
0.343705333
0.343711709
0.343718102
0.343718475
0.343722575
0.343727662
0.343731991
0.343733315
0.34374327
0.343747812
0.343748421
0.343752584
0.343757572
0.343761606
0.343794057
0.343799875
0.343799999
0.343822318
0.343823768
0.343825417
0.343845892
0.343869873
0.343885601
0.343887174
0.343909385
0.343914087
0.343921193
0.343925833
0.343936908
0.343938019
0.343945964
0.34395596
0.34395828
0.343967002
0.343970226
0.343985773
0.344000886
0.344022642
0.344034901
0.344035625
0.34403765
0.344042769
0.344043959
0.344045003
0.344049968
0.344065098
0.344065624
0.34407504
0.344079263
0.344081584
0.344093776
0.344095199
0.344108491
0.344108711
0.344109976
0.34411592
0.34413758
0.344160227
0.344183624
0.344202604
0.34421517
0.344227445
0.344228091
0.344228446
0.344234523
0.344263426
0.344280174
0.344292078
0.344298294
0.344323966
0.344348599
0.344358944
0.344361964
0.344366595
0.344367997
0.344379783
0.344385649
0.344393383
0.344395522
0.344398457
0.344401681
0.34441225
0.344413329
0.344430881
0.344437495
0.344440063
0.344443994
0.344444423
0.344458642
0.344486035
0.344503043
0.344515898
0.344522797
0.344523744
0.34453008
0.344530581
0.344554615
0.344559856
0.344561435
0.344561982
0.344582865
0.344616355
0.344620077
0.344625071
0.344657566
0.344658487
0.344675182
0.344675536
0.344679561
0.344689199
0.344690856
0.344693094
0.34470568
0.344710577
0.344710975
0.34472191
0.344722451
0.344732621
0.344735416
0.344737608
0.344762331
0.344802623
0.344802847
0.344830478
0.344840822
0.344848255
0.344848624
0.344850131
0.344851185
0.344855601
0.344862391
0.34487845
0.344892764
0.344893303
0.344903125
0.344905613
0.344917426
0.344919767
0.344921613
0.344922747
0.344928174
0.344939367
0.344940688
0.344941661
0.344961413
0.344979057
0.344979927
0.345000591
0.345021286
0.345023884
0.345036995
0.345078537
0.345089726
0.345104033
0.345105192
0.345107164
0.345109904
0.345116484
0.345117547
0.345138886
0.345139774
0.34514243
0.345146543
0.345156802
0.345172687
0.34517964
0.345182597
0.345212806
0.345215604
0.345240649
0.345244406
0.345256467
0.345264248
0.345269376
0.345276113
0.345285165
0.3452878
0.345291591
0.34529639
0.345299606
0.345331295
0.345335934
0.345352722
0.345370135
0.345370586
0.345371722
0.345373396
0.345377684
0.345387061
0.345393578
0.345420277
0.345430582
0.345437497
0.345449099
0.345466243
0.345472155
0.345479365
0.345489633
0.345490096
0.345491667
0.345495833
0.345513632
0.345521872
0.345535943
0.345536027
0.34553921
0.345548676
0.345559837
0.3455636
0.345574297
0.345597315
0.345604242
0.345607231
0.345610251
0.345614635
0.345620497
0.345626993
0.345639723
0.345656952
0.345657477
0.345659886
0.345660341
0.345664638
0.345679262
0.345689296
0.34569312
0.34569488
0.345708915
0.345713941
0.345719815
0.345721397
0.345729789
0.345738644
0.345743561
0.345743631
0.345743771
0.345759762
0.345760287
0.345761799
0.345763174
0.345768348
0.345768854
0.345771025
0.345775175
0.345778873
0.345781317
0.345820774
0.345822211
0.345822742
0.345822854
0.345830293
0.345832499
0.345836774
0.345839583
0.345847782
0.345858925
0.34586144
0.345888649
0.345893271
0.345898809
0.345912067
0.34591384
0.345920045
0.345920472
0.345922527
0.345936744
0.345941638
0.345941921
0.345946033
0.34594958
0.345976888
0.345984741
0.345986754
0.345990023
0.345993226
0.345993492
0.346016331
0.346016802
0.346035136
0.346058966
0.34606217
0.346062816
0.346091258
0.346093347
0.346115609
0.346119806
0.346125626
0.346126518
0.346130134
0.346138766
0.346142467
0.346143405
0.346184947
0.346185583
0.3461922
0.346207567
0.34621031
0.346213642
0.346218127
0.346236763
0.346238717
0.346250069
0.346255267
0.346256552
0.346264414
0.346292656
0.346295322
0.346302821
0.34631026
0.346352006
0.346363384
0.346387212
0.346400186
0.346408524
0.346409287
0.346411501
0.346429321
0.346432013
0.346432397
0.346479474
0.346481659
0.346484914
0.346491211
0.34650015
0.346510445
0.346518857
0.346527187
0.346529393
0.346533271
0.346556243
0.346559372
0.346560694
0.346608253
0.34664468
0.346659304
0.346661086
0.34666239
0.346664604
0.346696538
0.346698023
0.346704
0.346726388
0.346727636
0.346737209
0.34673878
0.346739228
0.346753665
0.346763139
0.346774192
0.346776957
0.34677844
0.346779346
0.3467818
0.346784
0.346785189
0.346785878
0.346797402
0.346827696
0.346831181
0.34683365
0.346837621
0.346844518
0.346849276
0.346874865
0.346875359
0.346893769
0.346898919
0.346901881
0.346915668
0.346916824
0.346926816
0.34693562
0.346938438
0.3469461
0.346947132
0.346952037
0.346970301
0.34697513
0.346979957
0.347002819
0.347003123
0.347005362
0.347014584
0.347015302
0.347016719
0.34704139
0.347041491
0.34704182
0.347047959
0.34704813
0.347052404
0.347064788
0.347066758
0.347084912
0.347086817
0.347096878
0.347104902
0.34711197
0.34712437
0.347127452
0.347135552
0.347161586
0.347166053
0.347168418
0.347186889
0.347187472
0.347223258
0.347225715
0.347246252
0.347269898
0.347286163
0.347290216
0.347299204
0.34731276
0.347321573
0.34732677
0.347328746
0.347328788
0.347337791
0.347339402
0.347347762
0.347356417
0.347363347
0.347363933
0.347385342
0.347398756
0.34742105
0.347423053
0.347436568
0.347437168
0.347437231
0.347441868
0.347449918
0.347454386
0.347454478
0.347468079
0.347468753
0.347471881
0.347486154
0.347492573
0.347503321
0.347508036
0.347511014
0.347537728
0.347540262
0.347550379
0.347550735
0.347563115
0.34757084
0.347572863
0.347576517
0.347581471
0.347605749
0.347615658
0.347616448
0.347622115
0.347622961
0.347628811
0.347629313
0.347630802
0.347637378
0.347656206
0.347662197
0.347663259
0.347672599
0.347682326
0.347687201
0.347692747
0.347697859
0.347712083
0.347721159
0.347728362
0.347729032
0.347738892
0.347753314
0.347756034
0.347767007
0.34776975
0.347774566
0.347798775
0.347811463
0.347811843
0.347821686
0.347846876
0.347864126
0.347880803
0.347887625
0.34788912
0.347900526
0.347911108
0.347964347
0.347970024
0.347975469
0.347979499
0.347984927
0.347996055
0.348004675
0.348017108
0.34802238
0.348041263
0.348045033
0.348053774
0.348061719
0.348068967
0.348073483
0.348087611
0.348123639
0.348130376
0.348153897
0.34817157
0.348188011
0.348190978
0.348192353
0.348221659
0.348223614
0.348231164
0.348249389
0.348257336
0.348278425
0.348284284
0.348287156
0.348287204
0.348287248
0.34829305
0.348296923
0.348298706
0.348320413
0.348337478
0.348370213
0.348374195
0.348374903
0.348381118
0.348382669
0.348384513
0.348398031
0.348414434
0.348431723
0.348432855
0.348433847
0.34843455
0.348435679
0.348445887
0.348458338
0.348460136
0.348463074
0.348474505
0.3484918
0.348498041
0.348508658
0.348510112
0.348514837
0.348515513
0.348537793
0.348548791
0.348549539
0.348553857
0.348553972
0.348554259
0.348562102
0.348567216
0.348569771
0.348569789
0.348589222
0.348600556
0.348606179
0.348609812
0.34866001
0.348660922
0.348669783
0.348690454
0.34869763
0.348701725
0.348704121
0.348711207
0.348721146
0.348724343
0.348730786
0.348744226
0.348769624
0.348780546
0.348786567
0.348787203
0.34879643
0.348805614
0.348808424
0.348808775
0.348812609
0.34882085
0.348824249
0.348827209
0.348849242
0.348851626
0.348865937
0.348881516
0.348895973
0.348899872
0.348915463
0.348923717
0.348931013
0.348946278
0.348949084
0.348957959
0.348959951
0.348964441
0.348984021
0.348995424
0.349041183
0.349050147
0.34905184
0.349068375
0.349069295
0.349070358
0.349073416
0.349075505
0.34907797
0.349083333
0.349088533
0.349099917
0.349110212
0.349129494
0.349136686
0.349138713
0.349147735
0.349151346
0.349187391
0.349198994
0.349205672
0.349218354
0.349226886
0.349231279
0.349262721
0.349263649
0.349270344
0.349275288
0.349275883
0.349280992
0.349290421
0.349316104
0.349317238
0.349321678
0.349327221
0.349333748
0.349335149
0.349337077
0.349343589
0.349363202
0.349364134
0.349369168
0.349375347
0.349385611
0.349387422
0.349399333
0.349408177
0.349416783
0.349421489
0.34944097
0.349441023
0.349455549
0.3494792
0.349513471
0.349526732
0.349531472
0.349542259
0.34954599
0.3495497
0.349564057
0.34957343
0.34958432
0.349609649
0.349613895
0.349619995
0.349623408
0.34962632
0.349630539
0.349641965
0.349644138
0.349655698
0.349657843
0.34966347
0.349671442
0.349677427
0.349682381
0.34968513
0.349688387
0.349696236
0.349700508
0.349702974
0.349704355
0.349706304
0.349716741
0.349719966
0.349723233
0.349731158
0.349757343
0.349763373
0.349771665
0.349772816
0.349774006
0.349781468
0.34979564
0.349797341
0.349818539
0.349824373
0.349831033
0.349840929
0.349852433
0.349870173
0.34988721
0.349895278
0.349910201
0.349910246
0.349917116
0.349917683
0.349918824
0.349921204
0.349928721
0.349933791
0.349938306
0.3499439
0.349951275
0.349960126
0.349963438
0.349966199
0.349981826
0.349985006
0.349996022
0.350007546
0.350012526
0.350021345
0.35002169
0.3500307
0.350033367
0.350036469
0.350038904
0.350043587
0.350064138
0.350067733
0.350105867
0.350107559
0.350114635
0.350117616
0.350118948
0.350126904
0.350130399
0.350148969
0.350149153
0.350161259
0.350173599
0.35017566
0.350179513
0.350186182
0.350201658
0.350232537
0.350239778
0.350256142
0.35026268
0.350277144
0.350280355
0.350284245
0.350296866
0.350299771
0.350301859
0.350305166
0.350324619
0.350350866
0.35036915
0.350379105
0.350379469
0.350383091
0.350393585
0.350401605
0.350416045
0.350422426
0.350433297
0.350436876
0.350438698
0.35044486
0.350450489
0.35045683
0.35046056
0.35046739
0.350499365
0.350502664
0.350505117
0.35050845
0.350513212
0.350522858
0.350526258
0.3505429
0.350544816
0.350546339
0.350551004
0.350559681
0.350568809
0.350571179
0.350606711
0.350612755
0.35061456
0.35062587
0.350629849
0.350638359
0.350650387
0.350702103
0.350704466
0.350707723
0.350720432
0.350723544
0.350725458
0.350729165
0.350730772
0.350733678
0.350739791
0.350745407
0.350749791
0.350755757
0.35076329
0.350765604
0.350772094
0.350804385
0.35081601
0.350817907
0.350823597
0.350829328
0.350858943
0.3508635
0.350876199
0.35090293
0.350903021
0.350913933
0.350927062
0.350937634
0.350949708
0.35095441
0.350956577
0.350972229
0.351004281
0.351031332
0.351035367
0.351036309
0.351036472
0.3510464
0.351064294
0.351067297
0.351091
0.351107386
0.351111956
0.351122494
0.351124708
0.351131671
0.351132093
0.351142223
0.351142272
0.351146663
0.351159161
0.351164904
0.351167374
0.351172439
0.351174877
0.351194766
0.351199728
0.351223126
0.351224319
0.351228845
0.351230478
0.351234206
0.351235694
0.351246602
0.351247483
0.351255538
0.351262045
0.351290139
0.351296682
0.35130198
0.351315722
0.351333042
0.351335093
0.351337979
0.351341114
0.351344599
0.351346706
0.351352494
0.351352736
[truncated: 2,001 more rows]
