# Supplementary material for: A comprehensive Bayesian analysis assessing the effectiveness of lymphocyte immunotherapy for recurrent spontaneous abortion
Source: Life Med. 2023 Dec 8;2(6):lnad049. doi: 10.1093/lifemedi/lnad049 (PMC11749857; doi:10.1093/lifemedi/lnad049)
Supplement: lnad049_suppl_Supplementary_Materials_S3 [file lnad049_suppl_Supplementary_Materials_S3.zip]

Archive with 1 entries (1 files):
- lnad049_suppl_Supplementary_Materials_S3.csv
