# Supplementary material for: A comprehensive Bayesian analysis assessing the effectiveness of lymphocyte immunotherapy for recurrent spontaneous abortion
Source: Life Med. 2023 Dec 8;2(6):lnad049. doi: 10.1093/lifemedi/lnad049 (PMC11749857; doi:10.1093/lifemedi/lnad049)
Supplement: lnad049_suppl_Supplementary_Materials_S3 [file lnad049_suppl_Supplementary_Materials_S3.zip › lnad049_suppl_Supplementary_Materials_S3.csv]

mean	mcse	sd	10%	50%	90%	n_eff	Rhat
-1.90629894699508	0.00976987446357444	0.494118003184817	-2.54879563491827	-1.89294709080296	-1.27827967586883	2558	1.00057668043183
1.72340625257007	0.0170001024764981	0.902400964654068	0.594634958096115	1.70335765360654	2.87231810768882	2818	1.00030385237988
2.9717748210323	0.0115373024995756	0.551549681405094	2.27390798179327	2.97006928784419	3.68762562930616	2285	1.0010968000067
-0.607168126100643	0.0092628747536898	0.519826528720723	-1.26838274841358	-0.598429038686553	0.0357797269715861	3149	1.00019845847963
0.102821838232244	0.00869708396360431	0.451937723021559	-0.478882250938229	0.101290037102752	0.674541739110773	2700	1.00085357889834
0.455651754673612	0.00914661121745062	0.481632905397217	-0.145172123326205	0.436431668103325	1.07945565763509	2773	1.00066481095483
-0.196084065361063	0.00874744672792678	0.495822553157783	-0.845830140381476	-0.193666205176142	0.441364531105555	3213	0.999462109942658
-0.31219641197718	0.0100416161289772	0.476495991920191	-0.899987068564311	-0.325128082783072	0.300097673460658	2252	1.00033231562255
0.19394145224455	0.00755722224814688	0.441370142224811	-0.374588817495521	0.189225400600113	0.756039388929647	3411	1.00146546287569
-0.746841061757693	0.0102604982699221	0.614117520641269	-1.52789791400205	-0.716213798524509	0.00538139105774728	3582	0.999901551923778
-0.761019795080114	0.00780437496957026	0.47657131775761	-1.38289071336662	-0.737394758891152	-0.182573013882181	3729	1.00010753640761
-0.86455479632657	0.00742864247056909	0.440490606703773	-1.42886519325664	-0.855252765685036	-0.305951752195392	3516	1.00084159887424
0.945882382669821	0.00691461743710453	0.381092706415439	0.468764848313003	0.931662851965211	1.43372595123634	3038	1.00141129873166
0.188300265355683	0.00959212845123805	0.598399332430923	-0.569016051491397	0.194275865776195	0.94135604622287	3892	1.00048668884639
1.09449714062533	0.0128930730431498	0.765675037238559	0.160705140424481	1.04439295201687	2.0808715143029	3527	0.999411540216599
0.855542406530844	0.0101047964501397	0.544250221730127	0.184170343366912	0.835436736754943	1.54972166195167	2901	1.00035002015199
-0.183247710251841	0.0107692995492268	0.693398406424023	-1.05879653893769	-0.178330743941728	0.664247125351312	4146	1.00046775639567
0.101423301815408	0.00919562965239794	0.481849036192135	-0.523882548292605	0.0953047278948357	0.726993495353107	2746	1.00117373272149
0.0870591923686471	0.0110856058747085	0.707785836486733	-0.795095258054177	0.0770602847335008	0.985008784655092	4076	1.00029735041722
-0.346924032506452	0.00993379796953389	0.499167846593456	-0.990525244680983	-0.336586877631311	0.272414317979006	2525	1.00125568307141
0.144968685263413	0.0109607485465225	0.688451508143044	-0.7065375850152	0.124745048777624	1.00547876899339	3945	0.999615454726569
0.0868943376877326	0.00954519043949147	0.509554564861654	-0.566821046452646	0.0857044090003889	0.73514956371862	2850	0.999585978989287
0.091493855652268	0.0113765417879014	0.681776450290979	-0.767838281474615	0.0827417485096686	0.953350983543499	3591	0.999702475970415
-0.436700772483457	0.0104433648615756	0.499995740320935	-1.07736313809963	-0.430467797303052	0.200349202203895	2292	1.00068283329706
-0.588606749833202	0.0104514888430296	0.679112006681045	-1.46062296139411	-0.572688147237098	0.272920808840229	4222	1.00197587982876
-1.00102285099253	0.00795751662481128	0.469482231616521	-1.59932766448234	-0.987362663914323	-0.393308711775161	3481	1.00153209073986
-0.111497289696092	0.0111427920367155	0.783430271275813	-1.11116505962399	-0.108297275719939	0.8645092767553	4943	0.99935589432848
0.42024807964813	0.0106445682742164	0.634008526704476	-0.35570326610396	0.377731404367514	1.23126384021306	3548	1.00026397554507
0.352951312689243	0.0104619179378899	0.669579498655946	-0.477505249075353	0.338065476584124	1.21714966761462	4096	0.999637112473878
-0.177937791039652	0.00840744680433009	0.495458380837703	-0.790476001966556	-0.197104428364754	0.467850500616933	3473	0.999970683712051
-0.411434794893682	0.0105027095144721	0.672512563808651	-1.276027828188	-0.3971069822331	0.413270241974199	4100	0.999905222921691
-0.0423782795620922	0.00785469204623649	0.460297524702526	-0.625661259541557	-0.0480189250851246	0.542442246563488	3434	1.00101647709012
-0.734512362700931	0.0106716694345343	0.683387037821974	-1.61098540284358	-0.696265326773014	0.11682885913818	4101	1.00052832841945
-0.414052135769688	0.0071103847645541	0.395946714462577	-0.922543615493396	-0.404630739634853	0.0845658598483714	3101	1.00104119856914
0.769416138143393	0.0235121497116488	1.62213865224766	-0.761570064077152	0.529374820032089	2.48877788150571	4760	0.999454184337496
-0.0383090725689111	0.00941821392873026	0.617768346919983	-0.811919211048362	-0.0370270273755969	0.727007199433381	4302	1.00023348850568
0.607079771157167	0.000184537415250296	0.0136503041814347	0.589378238341969	0.607512953367876	0.624784110535406	5472	0.99985948267903
-1435.26197194066	0.108336634091411	4.18494477223522	-1440.67211853341	-1434.94839798146	-1430.17747949602	1492	1.00181321175385
