# Supplementary material for: A comprehensive Bayesian analysis assessing the effectiveness of lymphocyte immunotherapy for recurrent spontaneous abortion
Source: Life Med. 2023 Dec 8;2(6):lnad049. doi: 10.1093/lifemedi/lnad049 (PMC11749857; doi:10.1093/lifemedi/lnad049)
Supplement: lnad049_suppl_Supplementary_Materials_S4 [file lnad049_suppl_Supplementary_Materials_S4.zip › lnad049_suppl_Supplementary_Materials_S4.csv]

Bayesian_R2
0.144431334
0.157330476
0.160504551
0.133925609
0.150295804
0.134777063
0.129725367
0.160833506
0.152040267
0.14659984
0.141884383
0.162852311
0.152249859
0.118869994
0.145445349
0.142017789
0.146293822
0.119042485
0.162319313
0.154554647
0.138067552
0.157412711
0.133966361
0.134445602
0.146510014
0.161384374
0.142922055
0.159525445
0.150529435
0.132314617
0.138480753
0.158860302
0.124557804
0.168298837
0.142271005
0.127630317
0.139705021
0.125759983
0.138793227
0.139339747
0.155166154
0.122577568
0.164279609
0.160091007
0.142682386
0.151617446
0.135460438
0.145703696
0.132366033
0.138038141
0.142186041
0.139869851
0.155241709
0.142880744
0.138193042
0.13510692
0.152281058
0.14675131
0.13216871
0.126460592
0.14682529
0.146664935
0.155664023
0.150509816
0.143747892
0.140316908
0.129344237
0.12335429
0.132762117
0.128472535
0.144391926
0.141373454
0.127285466
0.128133519
0.157745897
0.135236602
0.134314247
0.150615864
0.14664447
0.145685068
0.150468612
0.152997645
0.151770873
0.131456117
0.1663345
0.148820204
0.158093719
0.144527694
0.148144379
0.139566531
0.117785203
0.144738116
0.133213665
0.139513086
0.129052731
0.132913276
0.147899178
0.154180029
0.146101786
0.158501077
0.139112228
0.140489713
0.160179973
0.14575993
0.141354212
0.1485495
0.158297774
0.138529576
0.136240255
0.137142604
0.151324166
0.170223516
0.128275092
0.144985334
0.134214436
0.149810671
0.134376609
0.155202193
0.131092719
0.136140813
0.145778219
0.13352952
0.153144668
0.142753929
0.133442394
0.134456564
0.15487248
0.150926797
0.153907796
0.142953134
0.141511713
0.155592509
0.134289936
0.138105066
0.12618986
0.130920557
0.151397925
0.144118338
0.157442408
0.137152041
0.146658822
0.135430607
0.141945349
0.143459774
0.144504564
0.141005394
0.14286838
0.143063137
0.136292555
0.158164426
0.142808416
0.150239456
0.172078983
0.146355664
0.138226707
0.141597401
0.141082151
0.15882806
0.137805058
0.167997036
0.121191491
0.121165222
0.161139816
0.141341676
0.138569594
0.140194205
0.156412303
0.146873452
0.122204813
0.143207076
0.148838385
0.157716628
0.141815004
0.134357516
0.14798319
0.149284565
0.149673287
0.134590554
0.118238412
0.1480478
0.138482857
0.144986832
0.127398732
0.140267198
0.141255047
0.137922753
0.150278488
0.14997229
0.144308859
0.1341964
0.139904545
0.148073268
0.150493479
0.15696007
0.144840844
0.133400219
0.128439381
0.144465528
0.141839947
0.136746363
0.141330922
0.148771839
0.136584269
0.150814745
0.146131394
0.152107071
0.163848231
0.147300313
0.13535257
0.135936715
0.126982802
0.15827741
0.146411059
0.15744665
0.144727803
0.1400174
0.130568975
0.154247044
0.132346928
0.152383493
0.143851295
0.128243348
0.150057359
0.127538482
0.174463521
0.127918803
0.148347907
0.157265637
0.14378735
0.137260539
0.150221577
0.124690479
0.139187592
0.13406381
0.130367001
0.135945937
0.134321094
0.143400141
0.141828018
0.154668748
0.15391649
0.151271092
0.127938026
0.115876433
0.148537616
0.14074032
0.156743827
0.1261887
0.130918727
0.137393429
0.133629054
0.149849756
0.133423366
0.141138422
0.143106006
0.146349754
0.145615454
0.141154916
0.142040542
0.146237696
0.149466771
0.138250761
0.131242884
0.143082176
0.149130225
0.16991825
0.143529041
0.166322849
0.168574963
0.152049135
0.135059816
0.134878991
0.126936752
0.122592394
0.149385747
0.127138933
0.15450927
0.137766267
0.136702362
0.145555852
0.141569535
0.140070537
0.15059186
0.146577314
0.140564562
0.139183325
0.137719964
0.147686369
0.159733274
0.135126101
0.132859518
0.140413941
0.140124768
0.133426408
0.137261712
0.143123247
0.141082678
0.145471786
0.142053006
0.140771326
0.151636497
0.164468208
0.128010785
0.128961054
0.150300624
0.134279627
0.138181295
0.148746114
0.137778838
0.134695296
0.147728711
0.149890973
0.136685411
0.148853615
0.143014882
0.153394892
0.132079476
0.158418424
0.134480733
0.140457329
0.14261612
0.146638086
0.136943357
0.152732399
0.154724047
0.150992397
0.121398529
0.143981403
0.154971663
0.152475814
0.14953101
0.141578718
0.14121809
0.131080266
0.148975719
0.143152672
0.151350771
0.154938627
0.140061271
0.15063472
0.149695998
0.141418624
0.130610019
0.119232627
0.166135064
0.133038265
0.12775043
0.148946498
0.148738822
0.151819208
0.162628472
0.140426203
0.145747976
0.145056828
0.15079219
0.171048979
0.150420834
0.134650526
0.142396112
0.15517029
0.139976187
0.129268586
0.1232643
0.157146758
0.142629146
0.14390747
0.15416445
0.142301546
0.126080162
0.130275458
0.132561218
0.145929177
0.151883414
0.156921559
0.150701058
0.132968784
0.144977601
0.15276494
0.133831084
0.137746418
0.141906895
0.159924939
0.139449004
0.135524958
0.159050927
0.152299455
0.151815642
0.147708781
0.152011924
0.129142326
0.148880859
0.141530728
0.147703179
0.165288627
0.128529179
0.155511911
0.128258247
0.124956481
0.172062427
0.158452681
0.144417059
0.141184089
0.147036018
0.161943748
0.134697423
0.154998587
0.147197072
0.149648291
0.142696424
0.142704615
0.129203197
0.14715284
0.149092364
0.151436159
0.137656691
0.155534992
0.153224899
0.153719676
0.152488154
0.136805805
0.144968916
0.143826698
0.170102142
0.148080242
0.141899066
0.141679533
0.126524769
0.153172856
0.118705952
0.138448998
0.148716265
0.151358412
0.139334243
0.135007094
0.139671558
0.135808869
0.13413214
0.144784931
0.134947219
0.145974964
0.154355089
0.113216902
0.134722013
0.145049171
0.144692344
0.150078392
0.162061671
0.14423284
0.127278766
0.120703402
0.152714507
0.139672449
0.129380418
0.148825933
0.152843408
0.129482131
0.171314551
0.150737871
0.123660408
0.124079781
0.157471528
0.116774105
0.157753845
0.148363033
0.141650801
0.149177766
0.152702385
0.138894685
0.151469391
0.159295172
0.129934607
0.145102019
0.142265982
0.13649167
0.142512987
0.135600792
0.148891074
0.136868333
0.132535103
0.147546171
0.143155891
0.154210256
0.124121435
0.148187541
0.156739912
0.161602386
0.153729477
0.144313713
0.131994355
0.161276699
0.144973242
0.146501222
0.12964586
0.149120956
0.144853127
0.129257563
0.138742832
0.140956816
0.142658981
0.1401472
0.141998383
0.149848584
0.134751266
0.143561064
0.17224438
0.133465624
0.149586398
0.163361162
0.120412952
0.132476242
0.123573723
0.135561593
0.130646363
0.131715506
0.152633259
0.133684353
0.158549642
0.146439267
0.147149922
0.164835124
0.162069539
0.164827432
0.136498813
0.150173539
0.146141625
0.137855331
0.123479789
0.165146854
0.165969177
0.135345881
0.153990582
0.144927428
0.145103602
0.137824293
0.136391227
0.142812111
0.146962252
0.130797418
0.137843895
0.128864755
0.148985994
0.158745122
0.141349574
0.153517436
0.137984615
0.124800881
0.142634883
0.148856426
0.14581465
0.157425154
0.136034997
0.15148683
0.155993835
0.139035354
0.152379158
0.133782074
0.134306983
0.140306286
0.137941909
0.15755863
0.142567115
0.137799203
0.140611619
0.135285396
0.138381464
0.149643432
0.157145664
0.145684847
0.130445103
0.161058991
0.159882197
0.130322506
0.148900934
0.159369177
0.148689597
0.155721188
0.147237187
0.149360228
0.122712152
0.146688402
0.159763679
0.156863502
0.135355674
0.160372019
0.161496106
0.144145119
0.154571689
0.125735319
0.137147258
0.133770559
0.150318287
0.121765398
0.147587761
0.126541315
0.143629144
0.152118637
0.134444302
0.159851277
0.150162888
0.150552104
0.155646171
0.157701006
0.128396708
0.134218887
0.157469123
0.158414593
0.13623191
0.15258739
0.145899621
0.153948165
0.14644949
0.133659964
0.13173145
0.13915522
0.150092698
0.147126775
0.162067838
0.151837465
0.151888972
0.146673624
0.137459939
0.131254463
0.152589216
0.152483612
0.12662665
0.159113276
0.153959463
0.14589135
0.137495109
0.132903013
0.160004049
0.135084978
0.138109926
0.147288808
0.160801755
0.121076315
0.136048327
0.134583981
0.141812001
0.160332763
0.134614235
0.136105283
0.172768602
0.134679382
0.149874099
0.140373455
0.137981584
0.146388743
0.148967562
0.137478935
0.112619011
0.12800196
0.141600505
0.153519026
0.12923984
0.137674541
0.150438733
0.118881257
0.107713072
0.138455723
0.154266967
0.125679084
0.13852163
0.143768497
0.143472306
0.150369141
0.171062049
0.147376058
0.140236465
0.149449579
0.130940899
0.149431423
0.145349073
0.150325181
0.141712545
0.117577659
0.141536824
0.131098972
0.145066782
0.154388171
0.155280947
0.137802777
0.149060846
0.152800067
0.1518428
0.141449743
0.117660108
0.14439625
0.13919115
0.141456113
0.151823858
0.145093413
0.143801487
0.136966713
0.151045512
0.151104335
0.133678617
0.143114392
0.135168619
0.117457094
0.129337572
0.118107394
0.13398398
0.159194254
0.128015733
0.132869447
0.115137698
0.132551717
0.124312224
0.138991927
0.136279889
0.134759329
0.158166744
0.131367303
0.140584938
0.16679199
0.119711272
0.163538331
0.157883826
0.167428642
0.126580407
0.122172715
0.12465723
0.152715245
0.158634133
0.148272486
0.165210512
0.132800955
0.132612395
0.152786566
0.160217673
0.153902693
0.137137815
0.108138191
0.141465004
0.13085088
0.14149867
0.153252202
0.149876387
0.157467782
0.172136189
0.170194899
0.128679107
0.137980642
0.146124502
0.149109385
0.136870527
0.139378287
0.147267834
0.140118536
0.138706139
0.145169195
0.153523775
0.155485197
0.150922704
0.136155499
0.143535537
0.128266679
0.163231788
0.150808564
0.143538051
0.143384726
0.149041958
0.153225298
0.152646707
0.121753248
0.152285637
0.139194901
0.145199073
0.141956521
0.14204893
0.158729289
0.149180106
0.162913187
0.12195766
0.152081637
0.118915189
0.147983818
0.128226853
0.139873969
0.128391466
0.154081308
0.141861479
0.155511459
0.137241998
0.152817242
0.153736647
0.141994036
0.137001471
0.12683829
0.138709383
0.138690152
0.140589718
0.142794822
0.149235288
0.140395493
0.162431678
0.12527146
0.138003314
0.162340782
0.146192972
0.11869699
0.140918303
0.14562713
0.162820649
0.136713162
0.130445757
0.134845632
0.13798786
0.1439307
0.140208431
0.152035169
0.139178564
0.178404691
0.162414956
0.132520172
0.142146487
0.14797523
0.131941745
0.160954765
0.12545281
0.143750063
0.135145686
0.150085412
0.145798848
0.147333114
0.131502603
0.1588569
0.155647165
0.155303567
0.138272564
0.152637149
0.164867511
0.152474267
0.151623219
0.140937228
0.152509945
0.132211083
0.154104924
0.155873448
0.157995778
0.145855025
0.126445768
0.132185156
0.132122797
0.143134697
0.138668061
0.122904168
0.139276883
0.148688539
0.140072099
0.136915377
0.14644479
0.14059693
0.143256482
0.159262991
0.152971105
0.156801013
0.126381222
0.141765638
0.149422768
0.13176649
0.149539881
0.139806834
0.142016344
0.151599273
0.130938421
0.136108614
0.156870192
0.157030902
0.166582486
0.128278591
0.14172077
0.14292167
0.175995102
0.157972349
0.133783102
0.146096862
0.14737857
0.163196787
0.143999081
0.145898878
0.158066882
0.121306764
0.137878915
0.133311408
0.165143033
0.129179558
0.128064698
0.138975615
0.148163146
0.136185695
0.149236434
0.137008005
0.155551252
0.139350447
0.149105759
0.130367479
0.149190425
0.146363167
0.15440311
0.150216905
0.141357887
0.14088241
0.129518235
0.134881551
0.145414631
0.130866451
0.152908607
0.142735284
0.143163459
0.135995044
0.154036853
0.130869541
0.151654102
0.152927106
0.145557672
0.147833594
0.130870408
0.146908975
0.112149571
0.128875818
0.136865806
0.151993518
0.143018708
0.142733023
0.165865682
0.107908924
0.138775731
0.120132138
0.151143739
0.131934376
0.148514293
0.127615162
0.1422194
0.162686665
0.144991407
0.150810333
0.127404181
0.153596502
0.1546643
0.160227289
0.140734466
0.162259319
0.137771618
0.137886804
0.142396063
0.13217274
0.137881493
0.157778566
0.126315129
0.138949505
0.138393726
0.148649057
0.145785262
0.147549276
0.129195248
0.133038135
0.149199042
0.148030524
0.116686533
0.146967615
0.138975067
0.137132407
0.144910303
0.165826997
0.145459484
0.132546143
0.149736144
0.125768951
0.139910997
0.150668113
0.1525419
0.137447424
0.154687046
0.130297744
0.150906949
0.132178395
0.134678702
0.135543128
0.156884631
0.140791921
0.147554124
0.164142269
0.131733582
0.150055603
0.154728385
0.15849947
0.159887369
0.12497818
0.162378548
0.145479676
0.139370543
0.138008319
0.143977957
0.151675062
0.128202846
0.15894419
0.129328436
0.141655921
0.11749848
0.149816919
0.141924551
0.12727593
0.132310745
0.132106249
0.145135225
0.144637965
0.124092081
0.168253116
0.131882335
0.132176321
0.153357647
0.140446088
0.147172841
0.154699906
0.148807814
0.158774226
0.117007
0.134410288
0.151685171
0.134899755
0.158534938
0.150497218
0.164168022
0.155755779
0.134954471
0.163275434
0.123965097
0.125079694
0.164321586
0.159886428
0.152644557
0.134171373
0.146097905
0.129796875
0.130366928
0.143979764
0.16268983
0.144131784
0.125578214
0.138566047
0.136933434
0.158533019
0.147519218
0.144473524
0.109221656
0.147005162
0.16223866
0.143014161
0.150434721
0.123959781
0.144566846
0.140791376
0.143720724
0.133268015
0.152879138
0.138988376
0.140710824
0.128034659
0.139160058
0.144632175
0.125016538
0.140431958
0.144870001
0.145789441
0.141416596
0.135618387
0.151569513
0.145270789
0.153307305
0.149661486
0.147227925
0.148643173
0.132354062
0.156567495
0.130586128
0.133679957
0.150520474
0.149789176
0.147050417
0.142318653
0.158432898
0.127328693
0.139125566
0.15153236
0.152983347
0.160234294
0.133389156
0.154716614
0.141464712
0.134859972
0.149779769
0.132910972
0.157119122
0.143544529
0.128767278
0.13395099
0.142588627
0.160463277
0.132914258
0.131516317
0.159057223
0.154407672
0.149077385
0.150871919
0.134759052
0.130647562
0.160315942
0.139260719
0.139181458
0.143905635
0.130248078
0.127949755
0.153818247
0.135227293
0.158274303
0.149411431
0.14664547
0.136965013
0.136228223
0.136470664
0.136852619
0.147692538
0.14191573
0.139179402
0.125852802
0.117065045
0.144168952
0.144471199
0.139436085
0.156399454
0.148320338
0.157232246
0.170276373
0.154806012
0.163452905
0.143454666
0.130613995
0.140046381
0.145822497
0.144877916
0.142206126
0.133370541
0.145562752
0.146379615
0.138126376
0.118666173
0.152056784
0.141685336
0.141157158
0.151468205
0.14491645
0.156420099
0.149735887
0.142703622
0.137199515
0.141376017
0.141964959
0.134104541
0.136908246
0.137264619
0.159678642
0.142590665
0.136219812
0.128870038
0.137415284
0.129003152
0.136511434
0.13112826
0.15617707
0.160413145
0.140211328
0.121576443
0.153906478
0.130669962
0.164214304
0.139577841
0.153938759
0.159109619
0.145197418
0.14645434
0.132863578
0.139620567
0.14149519
0.138097215
0.151700923
0.167984076
0.139913419
0.156042574
0.165162559
0.169898163
0.152448522
0.148853098
0.144771592
0.150232403
0.127954423
0.146582919
0.140738769
0.135647977
0.121202413
0.132429806
0.149843897
0.155219168
0.137216491
0.136802897
0.16266286
0.147132461
0.125337306
0.10034376
0.155616558
0.156023589
0.152530541
0.151021025
0.149337811
0.13622445
0.117870968
0.142315572
0.146517583
0.13147966
0.14317083
0.153793202
0.142639549
0.160938888
0.12377258
0.150764355
0.161439096
0.143147472
0.140820993
0.151912562
0.12345229
0.128855913
0.135730573
0.12476084
0.125309089
0.146222814
0.115542371
0.148738284
0.13730222
0.149770898
0.126795006
0.142475208
0.134827684
0.160120904
0.146419503
0.136578545
0.1367182
0.149246714
0.130697222
0.149212492
0.150623513
0.161398906
0.133015141
0.136625572
0.140253986
0.145314316
0.161417955
0.171188885
0.136238296
0.147584054
0.143072596
0.142907582
0.152058593
0.146424986
0.144298631
0.164043932
0.154575581
0.149520354
0.138505363
0.159112482
0.153809145
0.131081032
0.12753778
0.153707076
0.149867746
0.141806871
0.1278956
0.158908336
0.138380587
0.155093839
0.147550079
0.129704585
0.141516514
0.146965984
0.136343586
0.13579169
0.14741046
0.152537307
0.12990418
0.141702655
0.134022897
0.147500515
0.146527476
0.127131158
0.181253375
0.143490216
0.147592765
0.148760742
0.163452312
0.141540751
0.10746105
0.164310355
0.13430894
0.145638381
0.16379059
0.160963118
0.137335136
0.159709204
0.141285998
0.152641452
0.114395663
0.153167747
0.136859519
0.144646133
0.165357668
0.161449186
0.141846701
0.110716868
0.142834474
0.155009572
0.137008915
0.145517912
0.118903265
0.128094912
0.153563193
0.164456041
0.138700691
0.141889694
0.117967817
0.132690941
0.123954662
0.160413321
0.130752107
0.146961742
0.148900723
0.161732788
0.154488206
0.128484741
0.141313535
0.133540314
0.144017822
0.147119513
0.133435016
0.144885899
0.164247361
0.139593694
0.134543335
0.160661585
0.142972117
0.139602055
0.132609925
0.114971101
0.162262117
0.165535045
0.148390811
0.137683279
0.152009749
0.124843166
0.151461024
0.137837211
0.145322801
0.17552006
0.172842257
0.136622167
0.130537066
0.13010606
0.1633112
0.12089208
0.152684996
0.138431602
0.127111908
0.158262029
0.136843975
0.113339466
0.126935685
0.148325539
0.161348981
0.137473513
0.133467726
0.151160455
0.157032977
0.146798611
0.141126333
0.147735484
0.144699746
0.160156446
0.1519515
0.126971238
0.15272515
0.133700852
0.125537714
0.139103817
0.141662562
0.146442648
0.150864824
0.14016687
0.153425708
0.142140744
0.14057613
0.137908338
0.14349448
0.156461517
0.146034088
0.147136458
0.161224915
0.125586562
0.125622692
0.175819384
0.126697923
0.147372842
0.146343838
0.166181361
0.132267737
0.145913868
0.147769016
0.159590465
0.129638602
0.126703125
0.146998683
0.148064224
0.127972407
0.15873413
0.156946924
0.136909932
0.134837263
0.15504487
0.131311036
0.139631707
0.158910334
0.142847457
0.145019141
0.132066739
0.14500406
0.136932526
0.147052809
0.134419754
0.152010244
0.144442091
0.13057247
0.119965147
0.138104616
0.14912176
0.151193341
0.133526055
0.165452447
0.13982347
0.146064543
0.143028221
0.141046917
0.129350879
0.154085229
0.164651369
0.140984781
0.140448699
0.140419998
0.161752061
0.129968641
0.140700617
0.140387105
0.120758742
0.129179636
0.152612183
0.144022624
0.131377514
0.130723845
0.147780957
0.117294829
0.141479601
0.144636998
0.143578557
0.16510242
0.153214108
0.132425933
0.136539557
0.157487685
0.160135943
0.126928042
0.137073479
0.142366746
0.139625446
0.142728339
0.12942232
0.13023259
0.142721428
0.15041052
0.137077406
0.13476965
0.162841095
0.156806563
0.139154186
0.145954756
0.145581239
0.14531984
0.13690345
0.145612953
0.151495338
0.146064847
0.141375082
0.137793139
0.129828065
0.146712575
0.141640975
0.154092374
0.147358235
0.139218075
0.14769357
0.14903335
0.131351099
0.146958791
0.150147385
0.122744029
0.15929427
0.138730929
0.116623682
0.145122032
0.141920171
0.153279756
0.157823271
0.128651383
0.163767309
0.180120653
0.132276267
0.143485517
0.146193661
0.143642192
0.147468719
0.156244885
0.131149268
0.133784276
0.148271519
0.149046536
0.139329181
0.131799826
0.122738494
0.137556065
0.143539742
0.15602763
0.15309232
0.127939621
0.127910407
0.145259755
0.14040966
0.13466018
0.132771269
0.138416648
0.148346159
0.149283512
0.151975509
0.134802483
0.120199752
0.161660531
0.138677883
0.138754932
0.143652715
0.13228679
0.150412639
0.143441369
0.147943022
0.133257928
0.143707084
0.139002583
0.139010226
0.15163986
0.161475652
0.131039068
0.139547246
0.160131137
0.141557868
0.135382676
0.133839352
0.160510526
0.165507348
0.151446756
0.124296289
0.141819793
0.121256011
0.130390275
0.152379294
0.144409634
0.14774888
0.156819622
0.137506622
0.137103964
0.154527923
0.13800417
0.121973143
0.132616453
0.160064676
0.145809133
0.126608512
0.148170105
0.131253621
0.149692998
0.121513477
0.145231691
0.137249373
0.143455618
0.156287789
0.149404656
0.150186751
0.175847096
0.117728588
0.14930112
0.150653271
0.141415914
0.141245943
0.142755743
0.145904475
0.142482226
0.126635003
0.154558271
0.142189222
0.151823452
0.13073408
0.138499881
0.154950253
0.144346546
0.144046528
0.138033766
0.138274779
0.129915798
0.151081035
0.154750369
0.159714358
0.136129819
0.153639432
0.137597051
0.155352008
0.138919139
0.152918769
0.129792139
0.154038151
0.14480767
0.142966969
0.13830049
0.142849743
0.160525484
0.13576485
0.151900026
0.14482883
0.117691228
0.125815713
0.142577645
0.158057208
0.133624988
0.146658146
0.140386558
0.163782264
0.133178515
0.158030178
0.147870052
0.141551316
0.131526039
0.152915975
0.127941132
0.144148927
0.143881095
0.157877829
0.129487028
0.149035624
0.13414546
0.129267726
0.168992544
0.143276598
0.161630266
0.134226408
0.161530052
0.14118671
0.127238178
0.13211732
0.154214722
0.144518597
0.158572065
0.143091336
0.135602211
0.141689798
0.138265415
0.140817515
0.133002491
0.136958466
0.147292566
0.139294098
0.132494603
0.124856937
0.153609928
0.147399916
0.149733375
0.145035621
0.13467197
0.138419739
0.138040364
0.111947114
0.115395967
0.144405528
0.147963006
0.140437644
0.134779648
0.148127982
0.135294753
0.148032423
0.140150509
0.149357109
0.152816433
0.157204691
0.151996994
0.139340942
0.130010259
0.107848899
0.119650852
0.142435967
0.144154751
0.14126829
0.16064716
0.123415343
0.149846887
0.135731213
0.135584469
0.130633771
0.165613468
0.1244553
0.153429983
0.129923295
0.134034819
0.150933513
0.128744074
0.152888773
0.132667343
0.165369685
0.131836601
0.137291543
0.129302908
0.115820307
0.162444156
0.126119859
0.132876138
0.143540959
0.138902407
0.152739511
0.156815934
0.144788535
0.148423077
0.152069452
0.13764993
0.162949977
0.140895537
0.150508351
0.119477227
0.129167421
0.170064066
0.141218345
0.125889657
0.141707602
0.136733633
0.147763899
0.141218215
0.140450152
0.121583405
0.147095468
0.128304733
0.141976675
0.146703571
0.116986107
0.160627015
0.153942039
0.130644666
0.151762939
0.156565984
0.150560973
0.153581614
0.129133451
0.161128912
0.16315685
0.14189383
0.131704423
0.119332578
0.156834892
0.141035063
0.131706363
0.136164887
0.139483335
0.142912747
0.134218196
0.153722523
0.144574184
0.14414751
0.134266607
0.123395778
0.15771978
0.153228132
0.146082287
0.169403332
0.137469247
0.139995228
0.1448969
0.132045903
0.129729683
0.147919056
0.130185565
0.137551294
0.125016213
0.142574142
0.131923934
0.139079934
0.146403745
0.167842018
0.151494344
0.148208886
0.151458586
0.14168946
0.144360055
0.12923404
0.129308989
0.166210652
0.158049242
0.122295218
0.140652068
0.128024594
0.150926146
0.139531037
0.15192646
0.149714931
0.152462479
0.144720722
0.12760049
0.146351225
0.169623301
0.122858666
0.179988048
0.125287504
0.154556814
0.123119467
0.136847711
0.160340971
0.136979697
0.135442618
0.151156059
0.133592305
0.118593806
0.123918122
0.152565395
0.1582791
0.133333464
0.149348855
0.161441788
0.148139522
0.129130281
0.136063717
0.15176581
0.142837339
0.132790259
0.156986149
0.128262803
0.121964784
0.134347208
0.131049804
0.129165391
0.141011963
0.161913412
0.15001598
0.168026346
0.161686122
0.165397917
0.160973842
0.145857692
0.156090593
0.143816489
0.152567161
0.146813538
0.164576007
0.156200347
0.153801572
0.167625493
0.136015488
0.130220457
0.138061432
0.163917304
0.139400686
0.145344445
0.157279367
0.155233811
0.165463454
0.149599361
0.167526502
0.129238408
0.155224532
0.157487738
0.121753553
0.168589026
0.128789838
0.149157076
0.13394648
0.132552865
0.139107618
0.135023818
0.134577854
0.132024127
0.146417306
0.133369933
0.142254503
0.13040405
0.154058068
0.149259416
0.13369483
0.153323868
0.148423483
0.144049365
0.131432125
0.149989794
0.13952999
0.125082493
0.170604353
0.171922981
0.146093184
0.134654207
0.136430349
0.173351657
0.136482274
0.143773704
0.160557927
0.166336367
0.135984836
0.160529886
0.138300518
0.146096654
0.121291555
0.130322788
0.141964019
0.141429961
0.120313556
0.122954558
0.176042893
0.123393355
0.151109162
0.16667579
0.132869406
0.148959126
0.137068203
0.137162618
0.134513742
0.14000975
0.14839089
0.130489282
0.149642347
0.132776598
0.138949074
0.163862559
0.140303857
0.154998779
0.15467923
0.135362703
0.143890037
0.133052183
0.151224029
0.161049467
0.122023757
0.153049518
0.137727903
0.152676719
0.156795683
0.144925099
0.143276295
0.130473567
0.138880865
0.150913267
0.148654976
0.160179352
0.149005716
0.147877295
0.134770642
0.14238284
0.166716122
0.144149855
0.154473052
0.137665495
0.132762655
0.137034947
0.134954743
0.14647969
0.129642261
0.119020647
0.140459868
0.14438623
0.131752676
0.144464036
0.149862482
0.135239023
0.133188563
0.140134512
0.150444348
0.139495216
0.14318924
0.172882427
0.152345982
0.142232206
0.134025207
0.146828335
0.135539247
0.128195773
0.137748975
[truncated: 2,001 more rows]
